# Supplementary material for: cis-Dichloridobis[diphen­yl(4-vinyl­phenyl)phosphane-κP]platinum(II)
Source: Acta Crystallogr Sect E Struct Rep Online. 2011 Nov 5;67(Pt 12):m1662. doi: 10.1107/S1600536811043789 (PMC3238596; doi:10.1107/S1600536811043789)
Supplement: Supplementary file 1 [file e-67-m1662-sup1.cif]

##############################################################################
#                                                                            #
# This CIF contains the data in a paper accepted for publication in          #
# Acta Crystallographica Section E. It conforms to the requirements of       #
# Notes for Authors for Acta Crystallographica Section E, and has been       #
# peer reviewed under the auspices of the IUCr Commission on Journals.       #
#                                                                            #
# Full details of the Crystallographic Information File format               #
# are given in the paper "The Crystallographic Information File (CIF):       #
# a New Standard Archive File for Crystallography" by S. R. Hall, F. H.      #
# Allen and I. D. Brown [Acta Cryst. (1991), A47, 655-685].                  #
#                                                                            #
# The current version of the core CIF dictionary is obtainable from          #
# ftp://ftp.iucr.org/pub/cif_core.dic.                                       #
#                                                                            #
# Software is freely available for graphical display of the structure(s)     #
# in this CIF. For information consult the CIF software page                 #
# http://www.iucr.org/resources/cif/software.                                #
#                                                                            #
# This file may be used for bona fide research purposes within the           #
# scientific community so long as proper attribution is given to the journal # 
# article from which it was obtained.                                        #
#                                                                            #
##############################################################################
data_global
_audit_creation_method     'WinGX routine CIF_UPDATE'
_audit_conform_dict_name     cif_core.dic
_audit_conform_dict_version     2.4
_journal_data_validation_number     ?
_journal_date_recd_electronic     2011-10-06
_journal_date_accepted     2011-10-21
_journal_name_full     'Acta Crystallographica, Section E'
_journal_year     2011
_journal_volume     67
_journal_issue     12
_journal_page_first     m1662
_journal_page_last     m1662
_journal_paper_category     QM
_journal_coeditor_code     KP2359
_publ_contact_author_name     'Meijboom, Reinout'
_publ_contact_author_address
;
Research Centre for Synthesis and Catalysis
Department of Chemistry
University of Johannesburg
PO Box 524
Auckland Park
2006 Johannesburg
South Africa
;
_publ_contact_author_email     rmeijboom@uj.ac.za
_publ_contact_author_fax     '+27 11 5592189'
_publ_contact_author_phone     '+27 11 5594007'
_publ_section_title
;\
<i>cis</i>-Dichloridobis[diphenyl(4-vinylphenyl)phosphane-\k<i>P</i>]\
platinum(II)
;
loop_
    _publ_author_name
    _publ_author_address
    'Ogutu, Hezron'
;
Research Centre for Synthesis and Catalysis
Department of Chemistry
University of Johannesburg
PO Box 524
Auckland Park
2006 Johannesburg
South Africa
;
    'Meijboom, Reinout'
;
Research Centre for Synthesis and Catalysis
Department of Chemistry
University of Johannesburg
PO Box 524
Auckland Park
2006 Johannesburg
South Africa
;
data_I
_audit_creation_method     'WinGX routine CIF_UPDATE'
_chemical_name_systematic
;
<i>cis</i>-Dichloridobis[diphenyl(4-vinylphenyl)phosphane-\k<i>P</i>]
platinum(II)
;
_chemical_formula_moiety     'C40 H34 Cl2 P2 Pt'
_chemical_formula_sum     'C40 H34 Cl2 P2 Pt'
_chemical_formula_iupac     '[Pt Cl2 (C20 H17 P)2]'
_chemical_formula_weight     842.6
_symmetry_cell_setting     triclinic
_symmetry_space_group_name_H-M     'P -1'
_symmetry_space_group_name_Hall     '-P 1'
loop_
    _symmetry_equiv_pos_as_xyz
    'x, y, z'
    '-x, -y, -z'
_cell_length_a     10.0670(5)
_cell_length_b     12.7080(7)
_cell_length_c     14.4200(7)
_cell_angle_alpha     100.179(3)
_cell_angle_beta     97.519(3)
_cell_angle_gamma     108.465(3)
_cell_volume     1687.42(15)
_cell_formula_units_Z     2
_cell_measurement_reflns_used     9915
_cell_measurement_theta_min     3.18
_cell_measurement_theta_max     65.46
_cell_measurement_temperature     173
_exptl_crystal_description     rectagular
_exptl_crystal_colour     colourless
_exptl_crystal_size_max     0.09
_exptl_crystal_size_mid     0.05
_exptl_crystal_size_min     0.05
_exptl_crystal_density_diffrn     1.658
_exptl_crystal_density_method     'not measured'
_exptl_crystal_F_000     832
_exptl_absorpt_coefficient_mu     10.342
_exptl_absorpt_correction_type     multi-scan
_exptl_absorpt_process_details     '(SADABS; Bruker; 2004)'
_exptl_absorpt_correction_T_min     0.565
_exptl_absorpt_correction_T_max     0.596
_exptl_special_details
;
;
_diffrn_ambient_temperature     173
_diffrn_radiation_type     CuK\a
_diffrn_radiation_wavelength     1.54184
_diffrn_radiation_monochromator     graphite
_diffrn_measurement_device_type     'Bruker APEXII CCD'
_diffrn_measurement_method     '\f and \w scans'
_diffrn_reflns_number     33523
_diffrn_reflns_av_R_equivalents     0.0658
_diffrn_reflns_theta_min     3.18
_diffrn_reflns_theta_max     66.04
_diffrn_reflns_theta_full     66.04
_diffrn_measured_fraction_theta_max     0.963
_diffrn_measured_fraction_theta_full     0.963
_diffrn_reflns_limit_h_min     -11
_diffrn_reflns_limit_h_max     9
_diffrn_reflns_limit_k_min     -14
_diffrn_reflns_limit_k_max     15
_diffrn_reflns_limit_l_min     -16
_diffrn_reflns_limit_l_max     16
_diffrn_standards_number     0
_diffrn_standards_interval_count     0
_diffrn_standards_interval_time     0
_diffrn_standards_decay_%     0
_refine_special_details
;
Refinement of <i>F</i>^2^ against ALL reflections. The weighted <i>R</i>-factor
<i>wR</i> and goodness of fit <i>S</i> are based on <i>F</i>^2^, conventional
<i>R</i>-factors <i>R</i> are based on <i>F</i>, with <i>F</i> set to zero for
negative <i>F</i>^2^. The threshold expression of <i>F</i>^2^ >
\s(<i>F</i>^2^) is used only for calculating <i>R</i>-factors(gt) <i>etc</i>.
and is not relevant to the choice of reflections for refinement.
<i>R</i>-factors based on <i>F</i>^2^ are statistically about twice as large
as those based on <i>F</i>, and <i>R</i>-factors based on ALL data will be
even larger.
;
_reflns_number_total     5650
_reflns_number_gt     5076
_reflns_threshold_expression     I>2\s(I)
_refine_ls_structure_factor_coef     Fsqd
_refine_ls_matrix_type     full
_refine_ls_R_factor_all     0.0342
_refine_ls_R_factor_gt     0.027
_refine_ls_wR_factor_ref     0.0645
_refine_ls_goodness_of_fit_ref     1.077
_refine_ls_restrained_S_all     1.077
_refine_ls_number_reflns     5650
_refine_ls_number_parameters     406
_refine_ls_number_restraints     0
_refine_ls_hydrogen_treatment     constr
_refine_ls_weighting_scheme     calc
_refine_ls_weighting_details
       'calc w = 1/[\s^2^(Fo^2^)+(0.0347P)^2^+0.0000P] where P=(Fo^2^+2Fc^2^)/3'
_atom_sites_solution_hydrogens     geom
_atom_sites_solution_primary     direct
_atom_sites_solution_secondary     difmap
_refine_ls_shift/su_max     0.001
_refine_ls_shift/su_mean     0
_refine_diff_density_max     1.195
_refine_diff_density_min     -0.654
_refine_ls_extinction_method     none
loop_
    _atom_type_symbol
    _atom_type_description
    _atom_type_scat_dispersion_real
    _atom_type_scat_dispersion_imag
    _atom_type_scat_source
    C C 0.0181 0.0091 'International Tables Vol C Tables 4.2.6.8 and 6.1.1.4'
    H H 0 0 'International Tables Vol C Tables 4.2.6.8 and 6.1.1.4'
    P P 0.2955 0.4335 'International Tables Vol C Tables 4.2.6.8 and 6.1.1.4'
    Cl Cl 0.3639 0.7018 'International Tables Vol C Tables 4.2.6.8 and 6.1.1.4'
    Pt Pt -4.5932 6.9264 'International Tables Vol C Tables 4.2.6.8 and 6.1.1.4'
_computing_data_collection     'APEX2 (Bruker, 2005)'
_computing_cell_refinement     'SAINT (Bruker, 2004)'
_computing_data_reduction     'SAINT (Bruker, 2004)'
_computing_structure_solution     'SHELXS97 (Sheldrick, 2008)'
_computing_structure_refinement     'SHELXL97 (Sheldrick, 2008)'
_computing_molecular_graphics     'SHELXTL (Sheldrick, 2008)'
_computing_publication_material     'SHELXTL (Sheldrick, 2008)'
loop_
    _atom_site_type_symbol
    _atom_site_label
    _atom_site_fract_x
    _atom_site_fract_y
    _atom_site_fract_z
    _atom_site_U_iso_or_equiv
    _atom_site_adp_type
    _atom_site_calc_flag
    _atom_site_refinement_flags
    _atom_site_occupancy
    _atom_site_disorder_assembly
    _atom_site_disorder_group
    Pt Pt1 0.479071(15) 0.400360(13) 0.732175(11) 0.01954(7) Uani d . 1 . .
    Cl Cl2 0.42103(10) 0.54124(8) 0.82770(7) 0.0267(2) Uani d . 1 . .
    P P1 0.70052(10) 0.46884(8) 0.82343(7) 0.0208(2) Uani d . 1 . .
    Cl Cl1 0.25050(9) 0.34413(8) 0.63416(7) 0.0264(2) Uani d . 1 . .
    P P2 0.50511(10) 0.24668(8) 0.64094(7) 0.0206(2) Uani d . 1 . .
    C C20 0.7955(4) 0.5146(3) 0.6588(3) 0.0260(9) Uani d . 1 . .
    H H20 0.6989 0.4949 0.633 0.031 Uiso calc R 1 . .
    C C19 0.8965(4) 0.5507(3) 0.6033(3) 0.0299(10) Uani d . 1 . .
    H H19 0.8677 0.558 0.5415 0.036 Uiso calc R 1 . .
    C C8 0.6325(5) 0.0769(4) 1.1108(4) 0.0475(13) Uani d . 1 . .
    H H8A 0.5405 0.0761 1.0908 0.057 Uiso calc R 1 . .
    H H8B 0.6483 0.0306 1.151 0.057 Uiso calc R 1 . .
    C C26 0.2685(4) 0.0511(3) 0.5411(3) 0.0249(9) Uani d . 1 . .
    H H26 0.3027 0.0614 0.4853 0.03 Uiso calc R 1 . .
    C C38 0.5641(4) 0.2698(4) 0.3332(3) 0.0308(10) Uani d . 1 . .
    H H38 0.5772 0.2752 0.2714 0.037 Uiso calc R 1 . .
    C C5 0.8494(4) 0.2706(3) 0.9791(3) 0.0290(9) Uani d . 1 . .
    H H5 0.932 0.2536 0.9934 0.035 Uiso calc R 1 . .
    C C1 0.7243(4) 0.3699(3) 0.8967(3) 0.0232(9) Uani d . 1 . .
    C C3 0.6105(4) 0.2494(3) 0.9965(3) 0.0285(9) Uani d . 1 . .
    H H3 0.5316 0.219 1.0231 0.034 Uiso calc R 1 . .
    C C2 0.6046(4) 0.3212(3) 0.9359(3) 0.0270(9) Uani d . 1 . .
    H H2 0.5216 0.3375 0.9209 0.032 Uiso calc R 1 . .
    C C31 0.7325(5) 0.0723(4) 0.7643(3) 0.0349(10) Uani d . 1 . .
    H H31 0.7139 0.0134 0.7963 0.042 Uiso calc R 1 . .
    C C29 0.6489(4) 0.1963(3) 0.6840(3) 0.0213(8) Uani d . 1 . .
    C C9 0.7452(4) 0.6041(3) 0.9114(3) 0.0232(9) Uani d . 1 . .
    C C16 0.9833(4) 0.5385(3) 0.7908(3) 0.0300(10) Uani d . 1 . .
    H H16 1.0135 0.5378 0.8544 0.036 Uiso calc R 1 . .
    C C21 0.3435(4) 0.1247(3) 0.6294(3) 0.0212(8) Uani d . 1 . .
    C C4 0.7321(4) 0.2213(4) 1.0186(3) 0.0292(9) Uani d . 1 . .
    C C18 1.0386(5) 0.5756(4) 0.6399(3) 0.0357(11) Uani d . 1 . .
    H H18 1.1058 0.5962 0.6017 0.043 Uiso calc R 1 . .
    C C11 0.7848(4) 0.7147(4) 1.0721(3) 0.0321(10) Uani d . 1 . .
    H H11 0.7909 0.7191 1.1376 0.039 Uiso calc R 1 . .
    C C35 0.5259(4) 0.2551(3) 0.5190(3) 0.0232(8) Uani d . 1 . .
    C C40 0.4941(4) 0.3385(3) 0.4785(3) 0.0241(9) Uani d . 1 . .
    H H40 0.4598 0.3895 0.5135 0.029 Uiso calc R 1 . .
    C C6 0.8463(4) 0.3438(3) 0.9193(3) 0.0264(9) Uani d . 1 . .
    H H6 0.9263 0.3756 0.8943 0.032 Uiso calc R 1 . .
    C C25 0.1439(4) -0.0369(3) 0.5366(3) 0.0255(9) Uani d . 1 . .
    H H25 0.0948 -0.085 0.4772 0.031 Uiso calc R 1 . .
    C C17 1.0824(4) 0.5701(4) 0.7338(3) 0.0356(11) Uani d . 1 . .
    H H17 1.179 0.5877 0.7584 0.043 Uiso calc R 1 . .
    C C15 0.8377(4) 0.5078(3) 0.7529(3) 0.0244(9) Uani d . 1 . .
    C C24 0.0888(4) -0.0562(3) 0.6182(3) 0.0258(9) Uani d . 1 . .
    C C34 0.7866(4) 0.2447(3) 0.6668(3) 0.0252(9) Uani d . 1 . .
    H H34 0.8051 0.302 0.6331 0.03 Uiso calc R 1 . .
    C C23 0.1657(4) 0.0167(3) 0.7063(3) 0.0246(9) Uani d . 1 . .
    H H23 0.1329 0.0048 0.7623 0.029 Uiso calc R 1 . .
    C C33 0.8950(4) 0.2073(4) 0.6999(3) 0.0299(10) Uani d . 1 . .
    H H33 0.9866 0.2405 0.6893 0.036 Uiso calc R 1 . .
    C C13 0.7992(5) 0.8069(4) 0.9414(3) 0.0368(11) Uani d . 1 . .
    H H13 0.8147 0.873 0.9187 0.044 Uiso calc R 1 . .
    C C39 0.5136(4) 0.3451(4) 0.3863(3) 0.0302(10) Uani d . 1 . .
    H H39 0.4926 0.4009 0.3597 0.036 Uiso calc R 1 . .
    C C30 0.6241(4) 0.1105(3) 0.7333(3) 0.0261(9) Uani d . 1 . .
    H H30 0.5335 0.078 0.7457 0.031 Uiso calc R 1 . .
    C C32 0.8679(4) 0.1212(4) 0.7482(3) 0.0317(10) Uani d . 1 . .
    H H32 0.9408 0.096 0.77 0.038 Uiso calc R 1 . .
    C C7 0.7408(5) 0.1439(4) 1.0819(3) 0.0397(11) Uani d . 1 . .
    H H7 0.8309 0.1419 1.1037 0.048 Uiso calc R 1 . .
    C C14 0.7678(4) 0.7031(4) 0.8781(3) 0.0315(10) Uani d . 1 . .
    H H14 0.7618 0.6996 0.8127 0.038 Uiso calc R 1 . .
    C C37 0.5949(4) 0.1867(4) 0.3722(3) 0.0316(10) Uani d . 1 . .
    H H37 0.628 0.1355 0.3364 0.038 Uiso calc R 1 . .
    C C22 0.2897(4) 0.1063(3) 0.7116(3) 0.0232(8) Uani d . 1 . .
    H H22 0.3381 0.155 0.771 0.028 Uiso calc R 1 . .
    C C10 0.7534(4) 0.6105(4) 1.0099(3) 0.0277(9) Uani d . 1 . .
    H H10 0.7377 0.5448 1.0333 0.033 Uiso calc R 1 . .
    C C28 -0.1179(5) -0.1685(4) 0.6776(4) 0.0447(12) Uani d . 1 . .
    H H28A -0.0816 -0.1236 0.7397 0.054 Uiso calc R 1 . .
    H H28B -0.2045 -0.2289 0.664 0.054 Uiso calc R 1 . .
    C C12 0.8073(4) 0.8125(4) 1.0382(3) 0.0343(10) Uani d . 1 . .
    H H12 0.8281 0.8823 1.0809 0.041 Uiso calc R 1 . .
    C C36 0.5768(4) 0.1795(3) 0.4645(3) 0.0273(9) Uani d . 1 . .
    H H36 0.5987 0.1238 0.4907 0.033 Uiso calc R 1 . .
    C C27 -0.0474(4) -0.1469(4) 0.6092(3) 0.0343(10) Uani d . 1 . .
    H H27 -0.0884 -0.1944 0.5483 0.041 Uiso calc R 1 . .
loop_
    _atom_site_aniso_label
    _atom_site_aniso_U_11
    _atom_site_aniso_U_22
    _atom_site_aniso_U_33
    _atom_site_aniso_U_12
    _atom_site_aniso_U_13
    _atom_site_aniso_U_23
    Pt1 0.01963(9) 0.02256(10) 0.01699(10) 0.00948(7) 0.00360(7) 0.00210(7)
    Cl2 0.0297(5) 0.0311(5) 0.0222(5) 0.0169(4) 0.0065(4) 0.0010(4)
    P1 0.0201(4) 0.0247(5) 0.0165(5) 0.0091(4) 0.0020(4) 0.0015(4)
    Cl1 0.0208(4) 0.0294(5) 0.0276(5) 0.0102(4) 0.0007(4) 0.0031(4)
    P2 0.0225(5) 0.0211(5) 0.0181(5) 0.0093(4) 0.0037(4) 0.0011(4)
    C20 0.0250(19) 0.023(2) 0.027(2) 0.0070(17) 0.0048(18) 0.0009(18)
    C19 0.036(2) 0.026(2) 0.025(2) 0.0087(19) 0.0090(19) 0.0021(19)
    C8 0.050(3) 0.052(3) 0.050(3) 0.021(2) 0.010(3) 0.029(3)
    C26 0.027(2) 0.028(2) 0.022(2) 0.0146(18) 0.0067(18) 0.0024(18)
    C38 0.034(2) 0.039(3) 0.016(2) 0.008(2) 0.0080(18) 0.006(2)
    C5 0.029(2) 0.033(2) 0.025(2) 0.0157(19) -0.0003(18) 0.003(2)
    C1 0.026(2) 0.024(2) 0.016(2) 0.0093(17) 0.0018(16) -0.0026(17)
    C3 0.032(2) 0.032(2) 0.021(2) 0.0113(19) 0.0079(18) 0.0022(19)
    C2 0.025(2) 0.030(2) 0.024(2) 0.0123(18) 0.0006(17) 0.0016(19)
    C31 0.040(2) 0.027(2) 0.036(3) 0.014(2) -0.001(2) 0.006(2)
    C29 0.0272(19) 0.018(2) 0.016(2) 0.0106(16) 0.0004(16) -0.0040(17)
    C9 0.0195(18) 0.029(2) 0.018(2) 0.0095(16) -0.0017(16) -0.0015(18)
    C16 0.027(2) 0.032(2) 0.028(2) 0.0097(18) 0.0002(18) 0.003(2)
    C21 0.0203(18) 0.023(2) 0.022(2) 0.0113(16) 0.0028(17) 0.0042(18)
    C4 0.036(2) 0.029(2) 0.022(2) 0.0126(19) 0.0046(19) 0.0049(19)
    C18 0.033(2) 0.034(3) 0.040(3) 0.009(2) 0.019(2) 0.005(2)
    C11 0.027(2) 0.043(3) 0.024(2) 0.0144(19) 0.0074(18) -0.002(2)
    C35 0.0212(18) 0.026(2) 0.021(2) 0.0077(16) 0.0035(16) 0.0033(18)
    C40 0.0248(19) 0.022(2) 0.023(2) 0.0076(17) 0.0057(17) -0.0002(18)
    C6 0.025(2) 0.029(2) 0.022(2) 0.0092(17) 0.0030(17) -0.0005(19)
    C25 0.030(2) 0.024(2) 0.020(2) 0.0118(18) 0.0016(17) -0.0018(18)
    C17 0.024(2) 0.038(3) 0.046(3) 0.0110(19) 0.010(2) 0.009(2)
    C15 0.027(2) 0.023(2) 0.023(2) 0.0104(17) 0.0060(17) 0.0011(18)
    C24 0.030(2) 0.021(2) 0.028(2) 0.0126(17) 0.0046(18) 0.0049(19)
    C34 0.029(2) 0.026(2) 0.020(2) 0.0124(17) 0.0042(17) -0.0017(18)
    C23 0.027(2) 0.026(2) 0.022(2) 0.0110(17) 0.0058(17) 0.0049(18)
    C33 0.0217(19) 0.037(3) 0.025(2) 0.0105(18) 0.0030(18) -0.008(2)
    C13 0.044(3) 0.028(2) 0.037(3) 0.015(2) 0.004(2) 0.002(2)
    C39 0.032(2) 0.030(2) 0.031(2) 0.0119(19) 0.0059(19) 0.009(2)
    C30 0.025(2) 0.026(2) 0.025(2) 0.0103(17) 0.0037(18) 0.0012(19)
    C32 0.029(2) 0.032(2) 0.033(2) 0.0168(19) -0.0010(19) -0.002(2)
    C7 0.039(2) 0.044(3) 0.038(3) 0.017(2) 0.003(2) 0.013(2)
    C14 0.037(2) 0.032(2) 0.023(2) 0.0128(19) 0.0046(19) 0.002(2)
    C37 0.033(2) 0.036(3) 0.024(2) 0.0118(19) 0.0082(19) 0.001(2)
    C22 0.029(2) 0.023(2) 0.017(2) 0.0108(17) 0.0021(17) 0.0009(17)
    C10 0.0238(19) 0.032(2) 0.025(2) 0.0108(18) 0.0047(18) 0.0007(19)
    C28 0.043(3) 0.037(3) 0.043(3) -0.001(2) 0.009(2) 0.008(2)
    C12 0.033(2) 0.033(3) 0.029(3) 0.0117(19) 0.003(2) -0.010(2)
    C36 0.027(2) 0.029(2) 0.025(2) 0.0104(18) 0.0046(18) 0.0011(19)
    C27 0.035(2) 0.029(2) 0.029(2) 0.0055(19) -0.001(2) 0.001(2)
_geom_special_details
;
All e.s.d.'s (except the e.s.d. in the dihedral angle between two l.s. planes)
are estimated using the full covariance matrix. The cell e.s.d.'s are taken
into account individually in the estimation of e.s.d.'s in distances, angles
and torsion angles; correlations between e.s.d.'s in cell parameters are only
used when they are defined by crystal symmetry. An approximate (isotropic)
treatment of cell e.s.d.'s is used for estimating e.s.d.'s involving l.s.
planes.
;
loop_
    _geom_bond_atom_site_label_1
    _geom_bond_atom_site_label_2
    _geom_bond_site_symmetry_2
    _geom_bond_distance
    _geom_bond_publ_flag
    Pt1 P1 . 2.2489(9) y
    Pt1 P2 . 2.2627(9) y
    Pt1 Cl2 . 2.3336(9) y
    Pt1 Cl1 . 2.3566(9) y
    P1 C15 . 1.817(4) ?
    P1 C1 . 1.829(4) ?
    P1 C9 . 1.832(4) ?
    P2 C35 . 1.815(4) ?
    P2 C21 . 1.822(4) ?
    P2 C29 . 1.840(4) ?
    C20 C19 . 1.390(5) ?
    C20 C15 . 1.394(6) ?
    C20 H20 . 0.93 ?
    C19 C18 . 1.372(6) ?
    C19 H19 . 0.93 ?
    C8 C7 . 1.320(6) ?
    C8 H8A . 0.93 ?
    C8 H8B . 0.93 ?
    C26 C25 . 1.376(5) ?
    C26 C21 . 1.396(5) ?
    C26 H26 . 0.93 ?
    C38 C37 . 1.378(6) ?
    C38 C39 . 1.382(6) ?
    C38 H38 . 0.93 ?
    C5 C6 . 1.380(6) ?
    C5 C4 . 1.394(6) ?
    C5 H5 . 0.93 ?
    C1 C6 . 1.385(5) ?
    C1 C2 . 1.409(5) ?
    C3 C2 . 1.380(6) ?
    C3 C4 . 1.394(6) ?
    C3 H3 . 0.93 ?
    C2 H2 . 0.93 ?
    C31 C32 . 1.376(6) ?
    C31 C30 . 1.382(6) ?
    C31 H31 . 0.93 ?
    C29 C30 . 1.380(5) ?
    C29 C34 . 1.402(5) ?
    C9 C14 . 1.388(6) ?
    C9 C10 . 1.399(5) ?
    C16 C17 . 1.382(6) ?
    C16 C15 . 1.397(5) ?
    C16 H16 . 0.93 ?
    C21 C22 . 1.392(5) ?
    C4 C7 . 1.470(6) ?
    C18 C17 . 1.389(6) ?
    C18 H18 . 0.93 ?
    C11 C12 . 1.378(6) ?
    C11 C10 . 1.378(6) ?
    C11 H11 . 0.93 ?
    C35 C40 . 1.397(6) ?
    C35 C36 . 1.398(5) ?
    C40 C39 . 1.383(5) ?
    C40 H40 . 0.93 ?
    C6 H6 . 0.93 ?
    C25 C24 . 1.392(5) ?
    C25 H25 . 0.93 ?
    C17 H17 . 0.93 ?
    C24 C23 . 1.394(6) ?
    C24 C27 . 1.457(6) ?
    C34 C33 . 1.385(6) ?
    C34 H34 . 0.93 ?
    C23 C22 . 1.380(5) ?
    C23 H23 . 0.93 ?
    C33 C32 . 1.373(6) ?
    C33 H33 . 0.93 ?
    C13 C12 . 1.375(6) ?
    C13 C14 . 1.382(6) ?
    C13 H13 . 0.93 ?
    C39 H39 . 0.93 ?
    C30 H30 . 0.93 ?
    C32 H32 . 0.93 ?
    C7 H7 . 0.93 ?
    C14 H14 . 0.93 ?
    C37 C36 . 1.381(6) ?
    C37 H37 . 0.93 ?
    C22 H22 . 0.93 ?
    C10 H10 . 0.93 ?
    C28 C27 . 1.307(6) ?
    C28 H28A . 0.93 ?
    C28 H28B . 0.93 ?
    C12 H12 . 0.93 ?
    C36 H36 . 0.93 ?
    C27 H27 . 0.93 ?
loop_
    _geom_angle_atom_site_label_1
    _geom_angle_atom_site_label_2
    _geom_angle_atom_site_label_3
    _geom_angle_site_symmetry_1
    _geom_angle_site_symmetry_3
    _geom_angle
    _geom_angle_publ_flag
    P1 Pt1 P2 . . 96.14(3) ?
    P1 Pt1 Cl2 . . 89.61(3) ?
    P2 Pt1 Cl2 . . 171.93(3) ?
    P1 Pt1 Cl1 . . 175.16(3) ?
    P2 Pt1 Cl1 . . 86.92(3) ?
    Cl2 Pt1 Cl1 . . 87.72(3) ?
    C15 P1 C1 . . 113.60(18) ?
    C15 P1 C9 . . 100.60(18) ?
    C1 P1 C9 . . 103.91(18) ?
    C15 P1 Pt1 . . 112.17(13) ?
    C1 P1 Pt1 . . 110.37(13) ?
    C9 P1 Pt1 . . 115.71(12) ?
    C35 P2 C21 . . 105.89(17) ?
    C35 P2 C29 . . 103.14(17) ?
    C21 P2 C29 . . 103.27(17) ?
    C35 P2 Pt1 . . 115.90(13) ?
    C21 P2 Pt1 . . 107.66(12) ?
    C29 P2 Pt1 . . 119.57(12) ?
    C19 C20 C15 . . 120.6(4) ?
    C19 C20 H20 . . 119.7 ?
    C15 C20 H20 . . 119.7 ?
    C18 C19 C20 . . 119.8(4) ?
    C18 C19 H19 . . 120.1 ?
    C20 C19 H19 . . 120.1 ?
    C7 C8 H8A . . 120 ?
    C7 C8 H8B . . 120 ?
    H8A C8 H8B . . 120 ?
    C25 C26 C21 . . 119.9(4) ?
    C25 C26 H26 . . 120.1 ?
    C21 C26 H26 . . 120.1 ?
    C37 C38 C39 . . 119.9(4) ?
    C37 C38 H38 . . 120.1 ?
    C39 C38 H38 . . 120.1 ?
    C6 C5 C4 . . 121.8(4) ?
    C6 C5 H5 . . 119.1 ?
    C4 C5 H5 . . 119.1 ?
    C6 C1 C2 . . 119.0(4) ?
    C6 C1 P1 . . 127.0(3) ?
    C2 C1 P1 . . 113.9(3) ?
    C2 C3 C4 . . 121.4(4) ?
    C2 C3 H3 . . 119.3 ?
    C4 C3 H3 . . 119.3 ?
    C3 C2 C1 . . 120.0(4) ?
    C3 C2 H2 . . 120 ?
    C1 C2 H2 . . 120 ?
    C32 C31 C30 . . 120.3(4) ?
    C32 C31 H31 . . 119.8 ?
    C30 C31 H31 . . 119.8 ?
    C30 C29 C34 . . 118.7(4) ?
    C30 C29 P2 . . 121.1(3) ?
    C34 C29 P2 . . 120.2(3) ?
    C14 C9 C10 . . 119.2(4) ?
    C14 C9 P1 . . 118.4(3) ?
    C10 C9 P1 . . 122.4(3) ?
    C17 C16 C15 . . 120.0(4) ?
    C17 C16 H16 . . 120 ?
    C15 C16 H16 . . 120 ?
    C22 C21 C26 . . 118.6(3) ?
    C22 C21 P2 . . 118.7(3) ?
    C26 C21 P2 . . 122.7(3) ?
    C5 C4 C3 . . 117.7(4) ?
    C5 C4 C7 . . 119.8(4) ?
    C3 C4 C7 . . 122.6(4) ?
    C19 C18 C17 . . 120.2(4) ?
    C19 C18 H18 . . 119.9 ?
    C17 C18 H18 . . 119.9 ?
    C12 C11 C10 . . 120.8(4) ?
    C12 C11 H11 . . 119.6 ?
    C10 C11 H11 . . 119.6 ?
    C40 C35 C36 . . 118.7(4) ?
    C40 C35 P2 . . 120.7(3) ?
    C36 C35 P2 . . 120.5(3) ?
    C39 C40 C35 . . 119.9(4) ?
    C39 C40 H40 . . 120.1 ?
    C35 C40 H40 . . 120.1 ?
    C5 C6 C1 . . 120.1(4) ?
    C5 C6 H6 . . 119.9 ?
    C1 C6 H6 . . 119.9 ?
    C26 C25 C24 . . 122.1(4) ?
    C26 C25 H25 . . 118.9 ?
    C24 C25 H25 . . 118.9 ?
    C16 C17 C18 . . 120.4(4) ?
    C16 C17 H17 . . 119.8 ?
    C18 C17 H17 . . 119.8 ?
    C20 C15 C16 . . 118.9(4) ?
    C20 C15 P1 . . 118.0(3) ?
    C16 C15 P1 . . 122.9(3) ?
    C25 C24 C23 . . 117.5(4) ?
    C25 C24 C27 . . 120.0(4) ?
    C23 C24 C27 . . 122.4(4) ?
    C33 C34 C29 . . 120.1(4) ?
    C33 C34 H34 . . 119.9 ?
    C29 C34 H34 . . 119.9 ?
    C22 C23 C24 . . 121.0(4) ?
    C22 C23 H23 . . 119.5 ?
    C24 C23 H23 . . 119.5 ?
    C32 C33 C34 . . 120.3(4) ?
    C32 C33 H33 . . 119.8 ?
    C34 C33 H33 . . 119.8 ?
    C12 C13 C14 . . 119.9(4) ?
    C12 C13 H13 . . 120 ?
    C14 C13 H13 . . 120 ?
    C38 C39 C40 . . 120.8(4) ?
    C38 C39 H39 . . 119.6 ?
    C40 C39 H39 . . 119.6 ?
    C29 C30 C31 . . 120.7(4) ?
    C29 C30 H30 . . 119.7 ?
    C31 C30 H30 . . 119.7 ?
    C33 C32 C31 . . 119.9(4) ?
    C33 C32 H32 . . 120.1 ?
    C31 C32 H32 . . 120.1 ?
    C8 C7 C4 . . 126.0(4) ?
    C8 C7 H7 . . 117 ?
    C4 C7 H7 . . 117 ?
    C13 C14 C9 . . 120.5(4) ?
    C13 C14 H14 . . 119.7 ?
    C9 C14 H14 . . 119.7 ?
    C38 C37 C36 . . 120.0(4) ?
    C38 C37 H37 . . 120 ?
    C36 C37 H37 . . 120 ?
    C23 C22 C21 . . 120.9(4) ?
    C23 C22 H22 . . 119.5 ?
    C21 C22 H22 . . 119.5 ?
    C11 C10 C9 . . 119.6(4) ?
    C11 C10 H10 . . 120.2 ?
    C9 C10 H10 . . 120.2 ?
    C27 C28 H28A . . 120 ?
    C27 C28 H28B . . 120 ?
    H28A C28 H28B . . 120 ?
    C13 C12 C11 . . 120.1(4) ?
    C13 C12 H12 . . 120 ?
    C11 C12 H12 . . 120 ?
    C37 C36 C35 . . 120.8(4) ?
    C37 C36 H36 . . 119.6 ?
    C35 C36 H36 . . 119.6 ?
    C28 C27 C24 . . 126.9(4) ?
    C28 C27 H27 . . 116.6 ?
    C24 C27 H27 . . 116.6 ?
loop_
    _geom_torsion_atom_site_label_1
    _geom_torsion_atom_site_label_2
    _geom_torsion_atom_site_label_3
    _geom_torsion_atom_site_label_4
    _geom_torsion_site_symmetry_1
    _geom_torsion_site_symmetry_2
    _geom_torsion_site_symmetry_3
    _geom_torsion_site_symmetry_4
    _geom_torsion
    _geom_torsion_publ_flag
    P2 Pt1 P1 C15 . . . . 62.46(14) ?
    Cl2 Pt1 P1 C15 . . . . -123.21(14) ?
    P2 Pt1 P1 C1 . . . . -65.31(13) ?
    Cl2 Pt1 P1 C1 . . . . 109.02(13) ?
    P2 Pt1 P1 C9 . . . . 177.08(15) ?
    Cl2 Pt1 P1 C9 . . . . -8.59(15) ?
    P1 Pt1 P2 C35 . . . . -105.47(14) ?
    Cl1 Pt1 P2 C35 . . . . 70.77(14) ?
    P1 Pt1 P2 C21 . . . . 136.24(13) ?
    Cl1 Pt1 P2 C21 . . . . -47.53(13) ?
    P1 Pt1 P2 C29 . . . . 19.01(15) ?
    Cl1 Pt1 P2 C29 . . . . -164.76(15) ?
    C15 C20 C19 C18 . . . . 2.6(6) ?
    C15 P1 C1 C6 . . . . 15.3(4) ?
    C9 P1 C1 C6 . . . . -93.1(4) ?
    Pt1 P1 C1 C6 . . . . 142.2(3) ?
    C15 P1 C1 C2 . . . . -167.6(3) ?
    C9 P1 C1 C2 . . . . 84.0(3) ?
    Pt1 P1 C1 C2 . . . . -40.7(3) ?
    C4 C3 C2 C1 . . . . -1.5(6) ?
    C6 C1 C2 C3 . . . . 0.5(6) ?
    P1 C1 C2 C3 . . . . -176.8(3) ?
    C35 P2 C29 C30 . . . . -134.8(3) ?
    C21 P2 C29 C30 . . . . -24.7(3) ?
    Pt1 P2 C29 C30 . . . . 94.8(3) ?
    C35 P2 C29 C34 . . . . 44.9(3) ?
    C21 P2 C29 C34 . . . . 155.0(3) ?
    Pt1 P2 C29 C34 . . . . -85.5(3) ?
    C15 P1 C9 C14 . . . . 48.5(3) ?
    C1 P1 C9 C14 . . . . 166.3(3) ?
    Pt1 P1 C9 C14 . . . . -72.6(3) ?
    C15 P1 C9 C10 . . . . -133.3(3) ?
    C1 P1 C9 C10 . . . . -15.5(4) ?
    Pt1 P1 C9 C10 . . . . 105.7(3) ?
    C25 C26 C21 C22 . . . . 0.4(6) ?
    C25 C26 C21 P2 . . . . -177.3(3) ?
    C35 P2 C21 C22 . . . . -171.5(3) ?
    C29 P2 C21 C22 . . . . 80.5(3) ?
    Pt1 P2 C21 C22 . . . . -46.9(3) ?
    C35 P2 C21 C26 . . . . 6.2(4) ?
    C29 P2 C21 C26 . . . . -101.8(3) ?
    Pt1 P2 C21 C26 . . . . 130.8(3) ?
    C6 C5 C4 C3 . . . . -0.6(6) ?
    C6 C5 C4 C7 . . . . -179.9(4) ?
    C2 C3 C4 C5 . . . . 1.5(6) ?
    C2 C3 C4 C7 . . . . -179.2(4) ?
    C20 C19 C18 C17 . . . . -3.1(6) ?
    C21 P2 C35 C40 . . . . 104.9(3) ?
    C29 P2 C35 C40 . . . . -147.0(3) ?
    Pt1 P2 C35 C40 . . . . -14.4(4) ?
    C21 P2 C35 C36 . . . . -76.4(3) ?
    C29 P2 C35 C36 . . . . 31.8(4) ?
    Pt1 P2 C35 C36 . . . . 164.4(3) ?
    C36 C35 C40 C39 . . . . -0.2(6) ?
    P2 C35 C40 C39 . . . . 178.6(3) ?
    C4 C5 C6 C1 . . . . -0.3(6) ?
    C2 C1 C6 C5 . . . . 0.3(6) ?
    P1 C1 C6 C5 . . . . 177.3(3) ?
    C21 C26 C25 C24 . . . . -0.3(6) ?
    C15 C16 C17 C18 . . . . 2.5(6) ?
    C19 C18 C17 C16 . . . . 0.6(7) ?
    C19 C20 C15 C16 . . . . 0.4(6) ?
    C19 C20 C15 P1 . . . . 176.1(3) ?
    C17 C16 C15 C20 . . . . -3.0(6) ?
    C17 C16 C15 P1 . . . . -178.3(3) ?
    C1 P1 C15 C20 . . . . 139.0(3) ?
    C9 P1 C15 C20 . . . . -110.6(3) ?
    Pt1 P1 C15 C20 . . . . 13.0(3) ?
    C1 P1 C15 C16 . . . . -45.6(4) ?
    C9 P1 C15 C16 . . . . 64.8(4) ?
    Pt1 P1 C15 C16 . . . . -171.6(3) ?
    C26 C25 C24 C23 . . . . -0.7(6) ?
    C26 C25 C24 C27 . . . . 176.9(4) ?
    C30 C29 C34 C33 . . . . -0.8(6) ?
    P2 C29 C34 C33 . . . . 179.5(3) ?
    C25 C24 C23 C22 . . . . 1.7(6) ?
    C27 C24 C23 C22 . . . . -175.9(4) ?
    C29 C34 C33 C32 . . . . 1.2(6) ?
    C37 C38 C39 C40 . . . . 0.2(6) ?
    C35 C40 C39 C38 . . . . 0.2(6) ?
    C34 C29 C30 C31 . . . . -0.5(6) ?
    P2 C29 C30 C31 . . . . 179.2(3) ?
    C32 C31 C30 C29 . . . . 1.3(6) ?
    C34 C33 C32 C31 . . . . -0.3(6) ?
    C30 C31 C32 C33 . . . . -0.9(6) ?
    C5 C4 C7 C8 . . . . -167.7(5) ?
    C3 C4 C7 C8 . . . . 13.0(7) ?
    C12 C13 C14 C9 . . . . -0.4(6) ?
    C10 C9 C14 C13 . . . . 0.5(6) ?
    P1 C9 C14 C13 . . . . 178.8(3) ?
    C39 C38 C37 C36 . . . . -0.6(6) ?
    C24 C23 C22 C21 . . . . -1.6(6) ?
    C26 C21 C22 C23 . . . . 0.6(5) ?
    P2 C21 C22 C23 . . . . 178.4(3) ?
    C12 C11 C10 C9 . . . . 0.4(6) ?
    C14 C9 C10 C11 . . . . -0.5(6) ?
    P1 C9 C10 C11 . . . . -178.8(3) ?
    C14 C13 C12 C11 . . . . 0.2(6) ?
    C10 C11 C12 C13 . . . . -0.3(6) ?
    C38 C37 C36 C35 . . . . 0.6(6) ?
    C40 C35 C36 C37 . . . . -0.2(6) ?
    P2 C35 C36 C37 . . . . -179.0(3) ?
    C25 C24 C27 C28 . . . . -173.6(5) ?
    C23 C24 C27 C28 . . . . 3.9(7) ?
