# Supplementary material for: cis-Dichloridobis[diphen­yl(4-vinyl­phenyl)phosphane-κP]platinum(II)
Source: Acta Crystallogr Sect E Struct Rep Online. 2011 Nov 5;67(Pt 12):m1662. doi: 10.1107/S1600536811043789 (PMC3238596; doi:10.1107/S1600536811043789)
Supplement: Supplementary file 2 [file e-67-m1662-Isup2.hkl]

#
# h,k,l, Fc-squared, Fo-squared, sigma(Fo-squared) and status flag
#
data_I
_shelx_title ' cu_11ho_mse41RE_0m in P-1'
_shelx_refln_list_code          4
_shelx_F_calc_maximum      224.10
_exptl_crystal_F_000       832.00
_reflns_d_resolution_high  0.8436
 
loop_
 _symmetry_equiv_pos_as_xyz
 'x, y, z'
 '-x, -y, -z'
 
_cell_length_a    10.0670
_cell_length_b    12.7080
_cell_length_c    14.4200
_cell_angle_alpha 100.179
_cell_angle_beta   97.519
_cell_angle_gamma 108.465
 
_shelx_F_squared_multiplier     1.000
 
loop_
 _refln_index_h
 _refln_index_k
 _refln_index_l
 _refln_F_squared_calc
 _refln_F_squared_meas
 _refln_F_squared_sigma
 _refln_observed_status
   2   0   0     4055.57     4258.97    155.00 o
   3   0   0    28857.08    31083.15    796.92 o
   4   0   0    18620.31    19647.85    391.15 o
   5   0   0     9257.47     9950.67    241.69 o
   6   0   0     1449.57     1666.14     67.71 o
   7   0   0     1499.89     1490.23     57.74 o
   8   0   0     3586.13     3700.11     95.98 o
   9   0   0     1940.76     2071.44    127.38 o
  10   0   0      446.22      475.96     43.49 o
  11   0   0      224.76      254.89     39.58 o
 -11   1   0     1014.39     1034.69     46.35 o
 -10   1   0     1893.85     2036.90     74.89 o
  -9   1   0     3352.26     3678.76     98.64 o
  -8   1   0     4823.15     5047.73    100.86 o
  -7   1   0     3383.38     3520.96     72.58 o
  -6   1   0     2693.85     2945.59     80.86 o
  -5   1   0    13206.40    12836.96    263.57 o
  -4   1   0    22244.75    22789.74    445.03 o
  -3   1   0      576.51      503.53     35.99 o
  -2   1   0     6032.06     6281.85    217.12 o
  -1   1   0    13086.42    13972.45    288.60 o
   0   1   0    28783.37    31335.28    926.29 o
   1   1   0    18318.39    19183.67    703.65 o
   2   1   0    21948.99    21630.99    360.80 o
   3   1   0    26037.58    27690.01    815.17 o
   4   1   0    11088.99    11365.95    267.98 o
   5   1   0      108.54       91.71     23.63 o
   6   1   0      220.64      253.71     25.81 o
   7   1   0       86.51       96.92     23.72 o
   8   1   0      737.34      752.02     43.96 o
   9   1   0      418.53      369.82     51.10 o
  10   1   0       12.10        4.24     22.43 o
 -11   2   0      791.73      872.24     44.99 o
 -10   2   0     3161.23     3733.04    134.57 o
  -9   2   0     8515.60     8974.24    177.26 o
  -8   2   0     2931.18     3100.40     77.02 o
  -7   2   0      185.91      219.88     18.82 o
  -6   2   0     4820.32     5122.64    117.73 o
  -5   2   0    13693.94    14406.53    328.64 o
  -4   2   0     3846.32     3898.34    121.94 o
  -3   2   0      488.87      547.27     52.04 o
  -2   2   0     3699.89     3635.08    126.82 o
  -1   2   0      719.11      692.28     29.81 o
   0   2   0      158.96      182.26     14.23 o
   1   2   0     4479.95     4707.99     71.65 o
   2   2   0      413.21      454.04     25.14 o
   3   2   0      961.23     1017.82     35.23 o
   4   2   0     3454.84     3819.54     94.99 o
   5   2   0     1815.83     1805.33     91.06 o
   6   2   0     1455.85     1477.83     49.48 o
   7   2   0     1822.34     1879.96     65.93 o
   8   2   0     6501.13     6636.72    128.35 o
   9   2   0     4385.35     4544.69    127.25 o
  10   2   0     1419.77     1347.29     88.33 o
 -11   3   0     2081.27     2224.45     76.59 o
 -10   3   0     6524.75     6844.65    153.37 o
  -9   3   0     3810.57     3740.37    124.36 o
  -8   3   0      571.39      606.53     42.76 o
  -7   3   0     1166.57     1084.63     35.19 o
  -6   3   0     3395.10     3441.85    102.07 o
  -5   3   0      963.92      963.94     65.91 o
  -4   3   0      308.24      307.31     36.50 o
  -3   3   0     2793.69     3040.78     51.39 o
  -2   3   0      711.01      850.75     31.21 o
  -1   3   0      895.62      784.74     33.36 o
   0   3   0      128.96      165.05     18.02 o
   1   3   0     4327.85     4321.69     68.90 o
   2   3   0     2509.37     2637.48     52.26 o
   3   3   0     7594.98     7517.18    115.90 o
   4   3   0    13672.62    13529.18    334.13 o
   5   3   0     7027.18     7029.23    133.89 o
   6   3   0     4344.66     4308.12     98.63 o
   7   3   0     5315.50     5405.43    115.35 o
   8   3   0     8369.67     8607.42    184.62 o
   9   3   0     5556.61     5534.55    154.67 o
  10   3   0      847.60      825.38     68.27 o
 -11   4   0     2122.09     2201.78     72.95 o
 -10   4   0     4115.59     4122.06    111.76 o
  -9   4   0      981.02     1110.21     57.98 o
  -8   4   0        3.94      103.10     23.33 o
  -7   4   0       63.63      128.53     18.83 o
  -6   4   0       32.48       49.98     30.20 o
  -5   4   0     6497.14     6791.75    173.95 o
  -4   4   0     1413.79     1344.97     35.19 o
  -3   4   0      159.79      171.77     19.65 o
  -2   4   0    10807.79    11093.39    178.31 o
  -1   4   0     8978.17     9424.30    145.66 o
   0   4   0     5239.88     5403.07     96.89 o
   1   4   0     3472.25     3453.34     57.87 o
   2   4   0      923.69      859.02     37.48 o
   3   4   0     6438.36     6241.34    112.32 o
   4   4   0     9575.42     9297.01    479.68 o
   5   4   0     2914.26     2923.75     70.36 o
   6   4   0     1522.68     1465.97     83.68 o
   7   4   0     4618.74     4489.54     98.06 o
   8   4   0     5078.00     4983.74    138.97 o
   9   4   0     2104.91     2202.91     96.11 o
 -11   5   0       53.52       40.58     24.49 o
 -10   5   0       32.95       25.73     25.40 o
  -9   5   0      352.38      318.47     37.08 o
  -8   5   0     1680.08     1711.53     69.24 o
  -7   5   0     3144.06     2929.09     69.53 o
  -6   5   0     4649.51     4209.16    123.27 o
  -5   5   0    14424.30    14941.87    307.47 o
  -4   5   0     7583.83     7673.14    129.37 o
  -3   5   0    17710.83    16658.46    208.26 o
  -2   5   0    21555.72    21480.95    489.41 o
  -1   5   0    22493.75    23580.60    340.64 o
   0   5   0     8356.84     8190.09    129.27 o
   1   5   0     1298.40     1280.25     38.50 o
   2   5   0     7951.91     7744.65    129.86 o
   3   5   0     7158.55     6528.20    117.07 o
   4   5   0     5586.24     5153.42     85.84 o
   5   5   0     1196.97     1188.98     56.74 o
   6   5   0      994.94     1003.78     54.28 o
   7   5   0     1759.79     1758.18     97.09 o
   8   5   0      706.24      718.06     65.94 o
   9   5   0      243.64      240.06     45.89 o
 -11   6   0      710.37      670.14     50.16 o
 -10   6   0     2656.23     2709.82    116.25 o
  -9   6   0     2227.46     2178.05     74.25 o
  -8   6   0     2561.23     2584.15     69.89 o
  -7   6   0     8898.40     8547.59    178.18 o
  -6   6   0    11132.28    10399.79    215.64 o
  -5   6   0    18273.61    17887.08    274.31 o
  -4   6   0    17892.02    17284.00    265.71 o
  -3   6   0     8758.43     8181.44    119.81 o
  -2   6   0    28261.68    28182.36    625.05 o
  -1   6   0    14545.67    14412.27    229.47 o
   0   6   0     6236.23     6311.11    111.74 o
   1   6   0     5208.96     5148.78    102.25 o
   2   6   0     4352.89     4131.48     84.34 o
   3   6   0     2292.80     2111.01     48.59 o
   4   6   0      618.26      625.21     40.00 o
   5   6   0      490.70      538.58     40.76 o
   6   6   0       26.09       42.25     30.86 o
   7   6   0      278.79      287.20     48.21 o
   8   6   0      179.71      152.42     45.05 o
 -11   7   0     2477.07     2519.09     86.22 o
 -10   7   0     1578.13     1696.89     86.41 o
  -9   7   0      468.80      547.80     46.73 o
  -8   7   0      969.08     1111.89     54.93 o
  -7   7   0     5037.67     4839.10    111.30 o
  -6   7   0     9731.10     9329.07    182.27 o
  -5   7   0     3092.55     2801.08     77.98 o
  -4   7   0     1032.13     1064.27     72.60 o
  -3   7   0     5999.49     5680.28    115.80 o
  -2   7   0    16693.37    16507.30    302.52 o
  -1   7   0      597.52      675.13     43.81 o
   0   7   0       79.36       77.05     22.47 o
   1   7   0        5.08       15.78     22.06 o
   2   7   0       39.55       36.14     24.64 o
   3   7   0      336.87      318.21     24.41 o
   4   7   0      400.52      395.94     38.51 o
   5   7   0      742.69      665.77     48.16 o
   6   7   0     1125.66     1016.52     79.23 o
   7   7   0      696.33      641.98    107.10 o
 -11   8   0     2363.69     2443.10     90.76 o
 -10   8   0     2553.88     2299.25     98.19 o
  -9   8   0      176.86      209.65     39.49 o
  -8   8   0      444.10      472.36     49.55 o
  -7   8   0     1386.08     1289.18    143.05 o
  -6   8   0      152.42      183.90     34.28 o
  -5   8   0       92.19       99.31     25.59 o
  -4   8   0       67.60       66.91     33.64 o
  -3   8   0        8.27       12.58     22.32 o
  -2   8   0      623.95      685.08     54.50 o
  -1   8   0      116.14      129.62     45.63 o
   0   8   0      878.15      913.59     98.71 o
   1   8   0     4111.32     4049.50     80.31 o
   2   8   0     3134.04     3037.59     77.72 o
   3   8   0     4030.61     3998.67     91.80 o
   4   8   0     3334.35     3170.92    138.52 o
   5   8   0     2631.50     2613.05     91.39 o
   6   8   0     4385.33     4195.11    140.77 o
   7   8   0     2194.70     2124.17    172.35 o
 -11   9   0     2070.91     1931.11    122.55 o
 -10   9   0      587.21      476.68     67.72 o
  -9   9   0       16.66       36.90     39.86 o
  -8   9   0      144.14      129.55     52.83 o
  -7   9   0       75.46       64.16     33.95 o
  -6   9   0      232.54      181.80     36.69 o
  -5   9   0       57.90       46.18     28.77 o
  -4   9   0      213.41      183.29     43.24 o
  -3   9   0     3396.69     3395.69    138.95 o
  -2   9   0      860.78      836.04     63.06 o
  -1   9   0      795.57      718.17     58.25 o
   0   9   0     1684.99     1507.80     85.73 o
   1   9   0     3724.84     3533.73     92.35 o
   2   9   0     3569.39     3546.72     90.12 o
   3   9   0     3103.39     3288.96    173.45 o
   4   9   0     3724.78     3699.84    159.57 o
   5   9   0     1994.90     2024.29     93.86 o
   6   9   0     3018.96     3072.10    210.96 o
 -10  10   0       50.33       87.30     98.21 o
  -9  10   0      373.04      411.10     59.17 o
  -8  10   0      719.86      734.52     68.63 o
  -7  10   0     1561.48     1484.32    125.94 o
  -6  10   0     1200.40     1004.17     77.87 o
  -5  10   0      672.82      829.50     77.77 o
  -4  10   0     2045.16     2100.08    127.09 o
  -3  10   0     3091.92     3014.72     77.55 o
  -2  10   0      282.78      314.77     40.37 o
  -1  10   0     1745.37     1660.65    132.98 o
   0  10   0      934.16      964.33     70.22 o
   1  10   0     3025.07     3040.48    117.69 o
   2  10   0     3648.59     3882.29    292.94 o
   3  10   0     1453.01     1719.97    110.22 o
   4  10   0      398.15      516.33     61.02 o
   5  10   0      521.87      477.88    101.84 o
 -10  11   0     1340.12     1201.42    104.08 o
  -9  11   0     2822.57     2830.61    102.65 o
  -8  11   0     6412.16     6223.88    218.41 o
  -7  11   0     8360.59     7987.19    230.22 o
  -6  11   0     3085.97     2950.47    142.53 o
  -5  11   0     6229.71     6158.44    185.93 o
  -4  11   0     8249.05     8510.22    222.06 o
  -3  11   0     4835.86     4831.37    120.13 o
  -2  11   0     2304.00     2342.21    141.14 o
  -1  11   0     1843.33     2118.66    134.32 o
   0  11   0     1044.14      919.40     67.89 o
   1  11   0      921.39      798.95     66.70 o
   2  11   0     1632.93     1717.04    127.13 o
   3  11   0      678.20      733.34     80.72 o
  -9  12   0     6061.02     5748.68    300.19 o
  -8  12   0     4964.73     5192.65    216.77 o
  -7  12   0     6945.92     7108.34    222.03 o
  -6  12   0     3683.56     3654.90    164.36 o
  -5  12   0     2439.48     2290.29    139.29 o
  -4  12   0     5384.91     5422.65    176.48 o
  -3  12   0     6807.95     6763.01    204.14 o
  -2  12   0     2245.56     2350.98     96.08 o
  -1  12   0      555.39      477.53     62.90 o
   0  12   0      272.84      247.19     44.02 o
   1  12   0      640.88      703.14     89.11 o
   2  12   0      249.88      237.54     54.60 o
  -8  13   0     1630.76     1688.81    153.33 o
  -7  13   0     1292.35     1163.27    102.74 o
  -6  13   0     1656.91     1452.43    129.18 o
  -5  13   0      314.03      357.40     70.66 o
  -4  13   0       29.13       42.49     53.19 o
  -3  13   0      264.97      250.26     51.66 o
  -2  13   0      335.55      269.34     53.42 o
  -1  13   0      133.67      149.05     42.26 o
   0  13   0       45.51        9.51     53.91 o
   1  13   0      585.04      717.38    108.00 o
  -6  14   0      334.50      384.34     70.04 o
  -5  14   0        5.81       -1.01     67.17 o
  -4  14   0      128.18       93.96     64.88 o
  -3  14   0     1783.19     1761.82    170.67 o
  -2  14   0      861.50      765.08    120.06 o
  -1  14   0     2154.52     2180.13    171.23 o
   0 -14   1     1240.24     1406.23    144.37 o
   1 -14   1      987.63      954.93     89.28 o
   2 -14   1     1369.42     1322.70     82.36 o
   3 -14   1     3848.26     1725.75    295.46 o
   4 -14   1     3243.01     3404.88    165.85 o
   5 -14   1     3178.83     3242.06    144.55 o
   6 -14   1     2428.00     2333.55    130.99 o
  -1 -13   1     1934.42     2157.43    197.25 o
   0 -13   1     1390.28     1583.43    180.52 o
   1 -13   1     1252.19     1417.38     80.72 o
   2 -13   1     4345.69     4526.90    244.38 o
   3 -13   1     6305.92     6542.62    221.64 o
   4 -13   1     4528.73     4776.07    309.54 o
   5 -13   1     1832.90     2161.16    128.79 o
   6 -13   1     3771.77     4094.06    175.22 o
   7 -13   1     2448.89     2532.94    131.73 o
   8 -13   1      373.38      414.15     68.70 o
  -3 -12   1      873.21     1015.64    108.56 o
  -2 -12   1     3177.44     3660.00    179.63 o
  -1 -12   1     2375.67     2781.63    154.87 o
   0 -12   1      537.13      529.15     52.27 o
   1 -12   1     1144.09     1106.75     73.42 o
   2 -12   1     2120.80     1983.58     74.47 o
   3 -12   1      981.86     1239.66     92.15 o
   4 -12   1      473.29      445.24     57.27 o
   5 -12   1      900.92     1059.59    108.62 o
   6 -12   1      639.67      703.85     99.95 o
   7 -12   1        3.71       55.66     47.18 o
   8 -12   1       29.05       55.71     62.84 o
   9 -12   1       24.58       94.34     39.94 o
  -4 -11   1       26.45       26.29     32.31 o
  -3 -11   1      387.39      400.25     59.75 o
  -2 -11   1     1508.51     1555.46    175.43 o
  -1 -11   1      253.22      264.92     48.24 o
   0 -11   1      367.39      338.80     38.23 o
   1 -11   1     1178.52     1178.23    131.05 o
   2 -11   1      255.90      243.93     89.56 o
   3 -11   1      253.64      253.42     59.13 o
   4 -11   1       11.93       21.69     47.21 o
   5 -11   1      177.99      130.41     45.11 o
   6 -11   1     1377.46     1517.46    110.16 o
   7 -11   1     2996.68     3254.61    116.57 o
   8 -11   1     2246.07     2315.32    160.30 o
   9 -11   1      935.70     1061.81     75.62 o
  10 -11   1     1826.57     1599.84    116.39 o
  -5 -10   1     1129.72     1044.57     91.62 o
  -4 -10   1     1257.59     1283.90    110.18 o
  -3 -10   1      316.79      362.76     73.91 o
  -2 -10   1       99.83      108.58     32.24 o
  -1 -10   1      382.80      283.83     46.89 o
   0 -10   1        4.01      -30.04     34.41 o
   1 -10   1       37.51       17.18     26.12 o
   2 -10   1      927.87      851.06     60.18 o
   3 -10   1      985.35     1038.44     40.03 o
   4 -10   1      541.19      559.09     49.95 o
   5 -10   1       53.80       55.06     31.31 o
   6 -10   1     4308.76     4267.45    164.62 o
   7 -10   1     3847.16     3695.66    138.01 o
   8 -10   1     1387.82     1456.91    155.36 o
   9 -10   1     1335.93     1458.87    109.46 o
  10 -10   1     2558.86     2679.27    158.92 o
  -6  -9   1       20.13      -76.66     76.66 o
  -5  -9   1      154.83      137.83     45.34 o
  -4  -9   1       71.93       98.59     57.68 o
  -3  -9   1      123.85      122.74     40.96 o
  -2  -9   1     2612.93     2389.64     80.31 o
  -1  -9   1      593.31      625.95     38.83 o
   0  -9   1      766.78      754.61     83.46 o
   1  -9   1     6041.76     5746.23    100.88 o
   2  -9   1     9523.51     9204.14    201.66 o
   3  -9   1     4660.25     4623.50    126.88 o
   4  -9   1     1110.20     1108.64     81.06 o
   5  -9   1     1765.15     1729.46     57.30 o
   6  -9   1     2392.23     2374.52    102.55 o
   7  -9   1     1443.78     1383.03     73.43 o
   8  -9   1     1269.05     1130.18    141.14 o
   9  -9   1     1139.97     1188.92    138.29 o
  10  -9   1     1768.65     1818.34    161.16 o
  11  -9   1     1445.38     1441.48    101.84 o
  -7  -8   1     1540.68     1650.76    163.40 o
  -6  -8   1     1531.30     1465.59     97.26 o
  -5  -8   1       64.53       77.23     43.49 o
  -4  -8   1     2404.11     2447.83     88.84 o
  -3  -8   1     9962.04     9532.62    164.32 o
  -2  -8   1     7801.52     7338.99    136.17 o
  -1  -8   1     5103.67     4891.51    105.74 o
   0  -8   1     3464.95     3219.01     83.87 o
   1  -8   1    19392.40    18371.34    259.97 o
   2  -8   1    20970.90    20387.06    304.41 o
   3  -8   1     8960.41     8560.96    395.61 o
   4  -8   1     5715.07     5417.30    288.76 o
   5  -8   1     1984.68     1900.72     52.82 o
   6  -8   1    11869.26    11146.46    198.92 o
   7  -8   1     3916.12     3867.42    112.24 o
   8  -8   1      799.14      826.61     48.16 o
   9  -8   1      984.93     1133.64     62.55 o
  10  -8   1      945.96      932.56    146.60 o
  11  -8   1      247.38      222.00     36.20 o
  -7  -7   1     4276.03     4201.21    128.45 o
  -6  -7   1     1472.34     1438.74     72.25 o
  -5  -7   1     1048.50      966.27     53.16 o
  -4  -7   1     6541.50     6298.80    113.25 o
  -3  -7   1    13933.37    13247.71    169.51 o
  -2  -7   1     9669.30     9186.19    160.04 o
  -1  -7   1    10673.04    10733.80    217.56 o
   0  -7   1    16428.22    16251.14    251.80 o
   1  -7   1     9598.60     9235.72    173.61 o
   2  -7   1    12220.84    12179.86    218.22 o
   3  -7   1     7344.07     6979.73    125.12 o
   4  -7   1     3710.69     3563.88     84.50 o
   5  -7   1     4107.70     3833.37     91.68 o
   6  -7   1      850.73      795.60     49.87 o
   7  -7   1       54.15       32.36     25.72 o
   8  -7   1      961.06      896.26     84.92 o
   9  -7   1      104.04      101.78     33.07 o
  10  -7   1        4.11       13.66     26.70 o
  11  -7   1        7.63        0.08     22.00 o
  -8  -6   1     2722.33     2587.58    122.55 o
  -7  -6   1     3037.64     3247.38    102.55 o
  -6  -6   1      844.35      738.56     44.36 o
  -5  -6   1     1150.46     1115.69     68.81 o
  -4  -6   1     2969.85     2685.48     53.64 o
  -3  -6   1     4260.07     4026.85     69.46 o
  -2  -6   1     3470.76     3508.08     71.85 o
  -1  -6   1     1463.31     1373.35     51.55 o
   0  -6   1     6179.65     6293.49    119.75 o
   1  -6   1     2625.74     2651.21     79.66 o
   2  -6   1     1351.99     1399.98     62.24 o
   3  -6   1      386.10      398.06     30.32 o
   4  -6   1      625.91      653.78     49.72 o
   5  -6   1     2385.70     2468.43     89.86 o
   6  -6   1     4285.01     4466.34    108.45 o
   7  -6   1     2967.86     3217.30     75.66 o
   8  -6   1      557.54      676.27     44.76 o
   9  -6   1     2154.19     2448.85    105.79 o
  10  -6   1     5071.30     5213.69    136.76 o
  11  -6   1     2515.64     2556.75     82.00 o
  -9  -5   1     1601.74     1427.49     99.05 o
  -8  -5   1     1605.47     1674.28     96.76 o
  -7  -5   1     2007.58     1822.80    101.89 o
  -6  -5   1       90.97       56.04     26.82 o
  -5  -5   1      442.65      474.92     33.46 o
  -4  -5   1      992.31      955.34     42.82 o
  -3  -5   1       34.99       35.15     25.80 o
  -2  -5   1     1652.57     1650.20     48.57 o
  -1  -5   1        1.10      -18.01     18.01 o
   0  -5   1        1.79      -19.05     19.05 o
   1  -5   1     4021.65     4158.25     96.44 o
   2  -5   1      210.68      186.29     22.69 o
   3  -5   1     3532.45     3492.39     75.65 o
   4  -5   1     4292.88     4388.99     80.44 o
   5  -5   1    11209.59    11355.88    267.88 o
   6  -5   1    11321.23    11212.69    227.97 o
   7  -5   1     8042.27     7886.82    125.54 o
   8  -5   1     4190.17     4268.94     95.49 o
   9  -5   1     9890.32    10103.11    193.27 o
  10  -5   1     8154.92     8241.94    171.06 o
  11  -5   1     4666.29     4892.10    119.82 o
  -9  -4   1     1141.42     1104.74    187.72 o
  -8  -4   1      837.91      945.40     75.82 o
  -7  -4   1       83.45       75.56     28.66 o
  -6  -4   1      425.36      399.27     33.12 o
  -5  -4   1      175.94      166.10     22.26 o
  -4  -4   1      189.56      134.24     23.23 o
  -3  -4   1     2442.07     2436.37     62.56 o
  -2  -4   1      896.97      858.68     35.93 o
  -1  -4   1     1332.27     1296.08     44.06 o
   0  -4   1      754.19      760.88     36.51 o
   1  -4   1    27789.19    28403.30    378.27 o
   2  -4   1    15958.14    15939.12    220.99 o
   3  -4   1       73.09      111.44     15.81 o
   4  -4   1     5361.14     4985.35    150.80 o
   5  -4   1    16116.66    16200.88    383.33 o
   6  -4   1    10158.24    10144.02    229.22 o
   7  -4   1     9481.49     9163.73    140.39 o
   8  -4   1     4081.54     4087.43     97.90 o
   9  -4   1     4537.54     4708.45    122.29 o
  10  -4   1     4632.58     5063.08    122.21 o
  11  -4   1     1966.39     2074.39     70.80 o
 -10  -3   1       58.23       44.71     43.09 o
  -9  -3   1        5.20        8.52     28.01 o
  -8  -3   1      388.46      440.79     53.19 o
  -7  -3   1       94.68       98.98     28.01 o
  -6  -3   1     1529.42     1507.39    112.22 o
  -5  -3   1     8003.67     7887.33    155.41 o
  -4  -3   1    16826.35    16199.55    215.37 o
  -3  -3   1     7483.17     6993.92    111.47 o
  -2  -3   1     9858.67     9941.01    131.03 o
  -1  -3   1    16023.10    15880.85    238.97 o
   0  -3   1    10686.45    10971.76    157.68 o
   1  -3   1    33843.58    35023.92    570.93 o
   2  -3   1     1659.43     1784.61     65.61 o
   3  -3   1    10344.19    10530.69    308.00 o
   4  -3   1    13693.97    14140.87    394.38 o
   5  -3   1     8918.42     8666.83    246.96 o
   6  -3   1     6413.01     6317.69    219.07 o
   7  -3   1      732.42      727.94     43.08 o
   8  -3   1     1680.38     1796.89     91.68 o
   9  -3   1     3885.90     4588.84    104.52 o
  10  -3   1      476.39      585.36     42.60 o
  11  -3   1       46.03       63.60     20.38 o
 -10  -2   1      881.86      850.92    126.67 o
  -9  -2   1     1334.42     1433.39     73.92 o
  -8  -2   1     3435.43     3683.20    112.20 o
  -7  -2   1     2596.39     2634.01     70.32 o
  -6  -2   1     4818.88     4622.94     97.10 o
  -5  -2   1     9624.74     9414.01    206.77 o
  -4  -2   1    32410.59    32407.68    510.83 o
  -3  -2   1    30340.78    30623.49    385.31 o
  -2  -2   1    17466.72    18281.17    245.44 o
  -1  -2   1    43467.49    45055.71    790.75 o
   0  -2   1     7266.93     7555.40    116.28 o
   1  -2   1    30068.33    31211.55    574.97 o
   2  -2   1    26138.12    26611.97    864.55 o
   3  -2   1       59.68      107.83     33.85 o
   4  -2   1     3873.55     4091.79    174.78 o
   5  -2   1     6924.08     6978.55    168.06 o
   6  -2   1      935.84     1089.50    114.17 o
   7  -2   1      901.57      951.76     53.94 o
   8  -2   1       93.78       98.01     19.40 o
   9  -2   1      150.32      190.94     27.50 o
  10  -2   1       15.36       43.12     21.76 o
  11  -2   1        4.66        4.69     17.66 o
 -10  -1   1     2287.05     2357.68     79.07 o
  -9  -1   1     6870.64     7012.45    160.16 o
  -8  -1   1     4114.46     4106.50    107.66 o
  -7  -1   1      996.08     1041.57     47.09 o
  -6  -1   1     8255.02     8101.92    163.31 o
  -5  -1   1    17491.61    17204.98    291.19 o
  -4  -1   1     7226.49     6609.89    148.82 o
  -3  -1   1    14218.23    13577.04    167.00 o
  -2  -1   1     2925.24     2919.51     56.27 o
  -1  -1   1     7278.72     7854.77    302.96 o
   0  -1   1    28941.21    30558.37    935.62 o
   1  -1   1     8992.56     9299.67    306.65 o
   4  -1   1      342.45      419.09     64.97 o
   5  -1   1      121.44      164.62     23.68 o
   6  -1   1      345.47      480.08     63.19 o
   7  -1   1       37.08       57.47     20.24 o
   8  -1   1       76.44       91.24     19.52 o
   9  -1   1     1899.61     1817.83     74.46 o
  10  -1   1     1086.81      981.36     49.48 o
  11  -1   1      151.49      101.66     29.90 o
 -11   0   1      242.13      290.98     45.35 o
 -10   0   1     2097.94     2179.43     77.67 o
  -9   0   1     2633.01     2816.64    100.28 o
  -8   0   1     1403.47     1497.66     86.33 o
  -7   0   1      445.92      503.33     30.46 o
  -6   0   1     1257.36     1304.22     65.66 o
  -5   0   1     1473.38     1565.91     52.46 o
  -4   0   1     4199.45     4488.24     98.96 o
  -3   0   1     1188.59     1247.94     36.12 o
  -2   0   1      856.17      985.74     38.92 o
  -1   0   1     1730.14     1844.47     47.08 o
   0   0   1     1077.94     1034.40     40.85 o
   2   0   1    38220.20    41065.38   1562.35 o
   3   0   1    12621.48    12592.24    517.05 o
   4   0   1    10877.25    10355.82    356.00 o
   5   0   1    19135.39    19879.66    440.62 o
   6   0   1     5286.87     5506.34    129.65 o
   7   0   1     5742.09     5704.48    102.97 o
   8   0   1     5245.94     5309.25    112.45 o
   9   0   1     2778.06     2802.77     83.28 o
  10   0   1     2008.50     1812.71    126.38 o
 -11   1   1      887.95      762.37     54.08 o
 -10   1   1      222.95      206.93     34.80 o
  -9   1   1      414.47      450.84     45.77 o
  -8   1   1      511.60      577.95     41.52 o
  -7   1   1      768.32      819.05     40.49 o
  -6   1   1     2378.38     2579.67     83.96 o
  -5   1   1       88.48      167.61     23.32 o
  -4   1   1       15.45        9.63     17.19 o
  -3   1   1      549.88      606.30     23.28 o
  -2   1   1     1243.59     1165.27     29.28 o
  -1   1   1    22057.06    22237.33    390.68 o
   0   1   1     7209.26     7889.76    139.52 o
   1   1   1     4831.86     5123.28    137.96 o
   2   1   1     6658.29     6389.85    318.40 o
   3   1   1    28050.43    28255.18    597.13 o
   4   1   1    31634.55    31318.67   1254.09 o
   5   1   1    20478.35    21342.33    430.80 o
   6   1   1     7670.06     7402.28    105.95 o
   7   1   1    10152.80    10070.70    157.66 o
   8   1   1    12517.73    12627.79    200.41 o
   9   1   1     3048.24     3212.87     95.84 o
  10   1   1     1015.02      976.93     53.65 o
 -11   2   1       26.01      -16.67     24.39 o
 -10   2   1       36.19       38.25     26.93 o
  -9   2   1       18.55       46.11     26.91 o
  -8   2   1       47.58       38.30     20.64 o
  -7   2   1     1206.09     1246.83     58.92 o
  -6   2   1     2991.52     3104.80    100.05 o
  -5   2   1     1873.87     1787.77     59.03 o
  -4   2   1     7952.59     8158.05    133.46 o
  -3   2   1     8850.17     9346.39    148.22 o
  -2   2   1     1409.19     1386.17     84.97 o
  -1   2   1     3366.37     3508.46     59.79 o
   0   2   1    11249.62    11503.26    165.56 o
   1   2   1     1254.69     1187.27     31.69 o
   2   2   1     1062.91      995.60     29.33 o
   3   2   1    19118.35    18574.20    344.25 o
   4   2   1     6288.66     5835.66    125.12 o
   5   2   1     4752.60     4704.02     93.84 o
   6   2   1     1564.91     1556.68     59.49 o
   7   2   1     2280.55     2155.63     61.93 o
   8   2   1     3029.27     3043.98     86.34 o
   9   2   1     1736.32     1668.41     88.50 o
  10   2   1      118.10      117.45     32.80 o
 -11   3   1     1239.31     1284.18     64.07 o
 -10   3   1      845.22      988.80     84.48 o
  -9   3   1     2368.08     2594.25    141.85 o
  -8   3   1     4942.72     4889.16    106.31 o
  -7   3   1     5046.50     5021.45     87.59 o
  -6   3   1     9862.89     9478.06    302.11 o
  -5   3   1     9761.57     9580.18    207.31 o
  -4   3   1     4563.29     4822.44     75.11 o
  -3   3   1     2621.35     2370.58     43.27 o
  -2   3   1     2722.06     2599.64     56.49 o
  -1   3   1    43904.12    45662.56    574.34 o
   0   3   1     5391.79     5592.54     89.93 o
   1   3   1     1240.02     1307.99     31.42 o
   2   3   1     4403.08     4307.73     71.81 o
   3   3   1     2872.29     2649.00     58.83 o
   4   3   1      876.96      854.53     66.25 o
   5   3   1      891.48      861.38     41.94 o
   6   3   1      141.82      133.63     23.06 o
   7   3   1      139.82      147.92     29.37 o
   8   3   1      174.54      196.54     36.30 o
   9   3   1       34.55        6.16     23.87 o
 -11   4   1     3218.08     3374.37     95.68 o
 -10   4   1     4290.81     4578.99    130.52 o
  -9   4   1     3220.89     3235.10     89.45 o
  -8   4   1     9863.43     9722.53    155.41 o
  -7   4   1    15514.99    14926.51    202.43 o
  -6   4   1    23282.89    22705.03    635.20 o
  -5   4   1    21160.09    21881.96    474.47 o
  -4   4   1     4844.71     4677.47     89.79 o
  -3   4   1     6928.41     6963.08     98.65 o
  -2   4   1     4301.77     4264.00    112.99 o
  -1   4   1     9822.25     9980.51    141.15 o
   0   4   1       22.52       33.76     16.38 o
   1   4   1     2430.21     2313.26     42.98 o
   2   4   1     1296.92     1270.77     43.38 o
   3   4   1     2829.58     2713.90     69.43 o
   4   4   1      752.69      738.67     57.08 o
   5   4   1      158.42      148.22     25.95 o
   6   4   1        3.90      -10.49     21.49 o
   7   4   1      318.76      301.07     37.97 o
   8   4   1     1404.75     1342.91     70.04 o
   9   4   1      450.55      456.31     76.16 o
 -11   5   1     3441.91     3525.98     99.51 o
 -10   5   1     5223.41     5248.58    199.34 o
  -9   5   1     2630.31     2748.11     89.23 o
  -8   5   1     1500.99     1673.33     68.54 o
  -7   5   1     8977.58     8771.78    222.89 o
  -6   5   1     8505.71     7914.70    227.81 o
  -5   5   1     5666.17     5775.26    102.93 o
  -4   5   1    14152.20    14992.26    245.64 o
  -3   5   1     3947.77     3874.79     69.74 o
  -2   5   1       10.53       43.11     23.28 o
  -1   5   1      552.43      754.68     39.97 o
   0   5   1     1489.24     1479.08     42.66 o
   1   5   1      464.05      504.43     30.32 o
   2   5   1     3638.52     3546.52     93.15 o
   3   5   1     1394.39     1312.92     49.36 o
   4   5   1      304.95      300.17     28.13 o
   5   5   1       48.06       72.13     24.57 o
   6   5   1      622.14      677.32     49.39 o
   7   5   1     1449.91     1451.58     82.22 o
   8   5   1      663.99      664.02     62.27 o
 -11   6   1     1776.98     1778.87     89.43 o
 -10   6   1      270.13      231.32     39.05 o
  -9   6   1       20.52       32.34     26.57 o
  -8   6   1      604.27      737.40     44.02 o
  -7   6   1     1058.06     1176.43     54.21 o
  -6   6   1      198.09      178.79     25.26 o
  -5   6   1      499.64      531.54     38.18 o
  -4   6   1     1944.77     1820.26     56.57 o
  -3   6   1       64.24       42.02     22.20 o
  -2   6   1     8546.83     8672.35    177.30 o
  -1   6   1     1144.56     1145.39     63.01 o
   0   6   1     7069.51     7135.72    123.59 o
   1   6   1     6668.95     6542.15    101.10 o
   2   6   1     9170.28     8522.51    171.11 o
   3   6   1    15827.45    14530.47    193.59 o
   4   6   1     4523.65     4227.68     93.72 o
   5   6   1     1562.61     1718.77     67.98 o
   6   6   1     3572.42     3610.40    105.55 o
   7   6   1     4049.12     3784.40    161.24 o
   8   6   1     1223.85     1364.64   1047.81 o
 -11   7   1        1.07        6.64     25.74 o
 -10   7   1      150.55      176.31     36.77 o
  -9   7   1      463.22      444.00     42.15 o
  -8   7   1      501.34      473.47     46.24 o
  -7   7   1      675.72      742.27     54.13 o
  -6   7   1     1677.48     1551.25     64.58 o
  -5   7   1      827.17      768.76     41.04 o
  -4   7   1     1923.86     1880.60     64.21 o
  -3   7   1     8214.17     8226.00    174.10 o
  -2   7   1    16453.50    16349.93    270.45 o
  -1   7   1     4558.28     4447.89     95.56 o
   0   7   1    12320.81    12161.77    193.55 o
   1   7   1    12867.89    12867.78    193.53 o
   2   7   1    15326.22    14096.41    188.46 o
   3   7   1     6231.49     5942.55    102.67 o
   4   7   1     2462.26     2471.59     85.95 o
   5   7   1     2973.95     2883.02     90.63 o
   6   7   1     3620.51     3837.94    138.85 o
   7   7   1     1713.17     1805.86    114.24 o
 -11   8   1      623.58      605.49    118.63 o
 -10   8   1     1147.98     1335.82     80.58 o
  -9   8   1     2072.72     2010.44     76.46 o
  -8   8   1     3626.73     3474.13    149.04 o
  -7   8   1     3775.61     3556.58    108.90 o
  -6   8   1     3487.56     3354.63    107.07 o
  -5   8   1      966.93      982.36     64.85 o
  -4   8   1     1565.34     1625.80     49.55 o
  -3   8   1     7202.20     7110.21    145.11 o
  -2   8   1    10114.41     9790.28    209.32 o
  -1   8   1      981.02     1046.05     71.50 o
   0   8   1     1944.49     1902.48     57.35 o
   1   8   1     8012.59     8067.12    142.72 o
   2   8   1     5709.64     5534.20    106.90 o
   3   8   1     2048.68     2075.52    107.71 o
   4   8   1      775.19      792.11     59.85 o
   5   8   1      728.31      693.47     86.02 o
   6   8   1      148.49      149.96     37.95 o
 -11   9   1     3755.73     3388.26    172.91 o
 -10   9   1     2027.39     1993.70     89.14 o
  -9   9   1     2842.88     2855.69     89.00 o
  -8   9   1     8872.84     8628.97    239.04 o
  -7   9   1     7811.03     7501.86    195.43 o
  -6   9   1     4715.25     4566.26     99.24 o
  -5   9   1      815.33      784.98     50.87 o
  -4   9   1     4266.71     4108.79    106.21 o
  -3   9   1     8207.00     8019.55    134.03 o
  -2   9   1     2727.85     2656.47     73.39 o
  -1   9   1       40.02       43.23     25.45 o
   0   9   1      697.30      652.09     49.71 o
   1   9   1     3404.63     3314.43    104.13 o
   2   9   1      429.11      414.90     60.52 o
   3   9   1       49.04       37.12     48.54 o
   4   9   1        1.50       13.04     42.61 o
   5   9   1        2.06       14.04     54.00 o
 -10  10   1     2233.64     2353.22     93.65 o
  -9  10   1     2198.16     2169.72     88.59 o
  -8  10   1     7141.77     7049.38    200.20 o
  -7  10   1     6794.58     6460.43    179.97 o
  -6  10   1     1390.18     1366.32     76.09 o
  -5  10   1     1115.83     1118.22     84.01 o
  -4  10   1     2012.67     2185.38    102.60 o
  -3  10   1     2386.44     2376.84     86.90 o
  -2  10   1      257.20      285.03     39.33 o
  -1  10   1        0.43        1.04     34.74 o
   0  10   1      870.49      882.51     83.76 o
   1  10   1        2.90      -29.24     35.81 o
   2  10   1      156.69      178.90     66.08 o
   3  10   1       42.95       -0.21     42.84 o
   4  10   1      191.34      212.62     66.08 o
 -10  11   1      620.08      551.81     56.24 o
  -9  11   1     1972.97     1830.18     97.08 o
  -8  11   1     2124.35     2174.52    106.31 o
  -7  11   1       30.34       43.44     53.04 o
  -6  11   1      333.60      273.75     40.63 o
  -5  11   1      509.60      561.65     70.76 o
  -4  11   1       40.70       24.94     49.62 o
  -3  11   1      607.04      596.70     46.97 o
  -2  11   1     1308.86     1255.86    112.71 o
  -1  11   1       99.66      122.15     32.32 o
   0  11   1     2442.15     2447.18    122.42 o
   1  11   1     1433.61     1544.18    207.04 o
   2  11   1      942.71     1099.58    104.85 o
   3  11   1      286.69      287.16     56.04 o
  -9  12   1       81.25      141.57    135.70 o
  -8  12   1       17.42      -11.78     42.34 o
  -7  12   1     1220.48     1003.43    104.62 o
  -6  12   1      467.94      467.65     75.09 o
  -5  12   1     2769.66     2928.07    212.69 o
  -4  12   1     9227.70     9373.28    368.62 o
  -3  12   1     5109.81     4830.67    151.59 o
  -2  12   1     5848.01     5514.19    159.04 o
  -1  12   1     4732.99     4617.00    210.36 o
   0  12   1     3991.81     4286.22    191.46 o
   1  12   1     4413.22     4774.77    195.58 o
   2  12   1     2000.01     2038.93    115.27 o
  -8  13   1     2305.52     2069.33    175.71 o
  -7  13   1     1444.59     1461.94    104.80 o
  -6  13   1      486.79      506.74     65.56 o
  -5  13   1     1488.75     1555.88    253.77 o
  -4  13   1     7653.00     7883.32    334.89 o
  -3  13   1     4171.04     4430.96    143.39 o
  -2  13   1     2294.52     2297.48    104.29 o
  -1  13   1     2932.92     2937.52    108.90 o
   0  13   1     5198.08     5419.43    226.35 o
   1  13   1     3894.01     4492.31    229.43 o
  -6  14   1      887.19      758.47     82.81 o
  -5  14   1     1462.43     1711.76    174.59 o
  -4  14   1     1815.08     1822.10    125.58 o
  -3  14   1      152.19      162.05     51.52 o
  -2  14   1      481.80      388.35     87.29 o
  -1  14   1      471.88      465.57     98.49 o
   0 -14   2      940.36     1017.32    125.91 o
   1 -14   2     1123.05     1320.06     76.90 o
   2 -14   2      823.63      918.36     66.67 o
   3 -14   2      303.99      195.95    107.60 o
   4 -14   2      231.42      247.27     74.98 o
   5 -14   2       42.79       41.03     45.95 o
   6 -14   2       24.14       -9.21     40.53 o
  -2 -13   2       33.85       56.52     57.08 o
  -1 -13   2       43.18       15.53     52.95 o
   0 -13   2       27.38       50.18     37.13 o
   1 -13   2       30.91        9.19     43.20 o
   2 -13   2      177.56      167.88     48.78 o
   3 -13   2      556.58      586.30     85.37 o
   4 -13   2      673.47      646.11     82.93 o
   5 -13   2      696.00      638.40     75.15 o
   6 -13   2     1259.52     1339.48    151.58 o
   7 -13   2     4440.49     4338.93    138.12 o
  -3 -12   2      439.54      519.29     94.01 o
  -2 -12   2      239.39      215.88     57.45 o
  -1 -12   2      307.49      342.38     46.12 o
   0 -12   2      414.44      386.40     73.54 o
   1 -12   2      622.12      543.26     68.22 o
   2 -12   2     1576.87     1807.92    173.18 o
   3 -12   2     4382.12     4545.83    151.84 o
   4 -12   2     2827.03     2992.17    156.99 o
   5 -12   2     1768.28     1861.72    178.45 o
   6 -12   2     2318.72     2516.25    156.65 o
   7 -12   2     5147.47     5357.15    156.43 o
   8 -12   2     6206.22     5647.06    232.51 o
   9 -12   2     2510.36     2289.22    104.28 o
  -4 -11   2       87.31      112.54     39.12 o
  -3 -11   2     3108.93     3305.72    161.51 o
  -2 -11   2     3788.14     4246.62    168.80 o
  -1 -11   2     1212.03     1225.86    103.44 o
   0 -11   2     1385.95     1302.61    135.61 o
   1 -11   2     1040.44      921.99     71.75 o
   2 -11   2     4572.54     4906.21    111.70 o
   3 -11   2     2732.82     2848.91    124.62 o
   4 -11   2      708.23      750.68     63.32 o
   5 -11   2     3381.23     3248.05    104.12 o
   6 -11   2     5361.17     5521.79    174.62 o
   7 -11   2     5446.07     5174.68    223.02 o
   8 -11   2      535.08      622.23     56.29 o
   9 -11   2      649.36      810.50     73.32 o
  10 -11   2      926.25      984.86     88.97 o
  -5 -10   2     1821.07     1902.53     88.20 o
  -4 -10   2     1547.15     1881.25    122.61 o
  -3 -10   2     3300.30     3665.93    132.91 o
  -2 -10   2     8333.15     8753.57    224.85 o
  -1 -10   2     4139.05     4170.10    232.90 o
   0 -10   2     2688.87     2763.24    158.38 o
   1 -10   2     3009.19     2952.63     74.57 o
   2 -10   2     4585.30     4459.56    131.24 o
   3 -10   2     4037.65     4057.29    274.29 o
   4 -10   2      264.05      271.27     41.05 o
   5 -10   2      618.95      563.81     34.20 o
   6 -10   2     2023.43     2070.74    102.65 o
   7 -10   2      627.92      622.02     59.82 o
   8 -10   2     1614.37     1621.20    181.70 o
   9 -10   2     1296.11     1235.20     73.53 o
  10 -10   2       15.97       67.15     43.65 o
  -6  -9   2     3162.18     3264.64    154.55 o
  -5  -9   2     2446.22     2433.43    129.69 o
  -4  -9   2     3842.54     4072.79    123.71 o
  -3  -9   2     7636.14     7530.68    176.70 o
  -2  -9   2     9268.03     9161.33    285.08 o
  -1  -9   2     2955.94     2894.08     79.71 o
   0  -9   2     1567.80     1541.16    108.15 o
   1  -9   2     6171.73     5925.57    102.86 o
   2  -9   2     1640.09     1821.60    154.72 o
   3  -9   2      476.09      505.51     63.98 o
   4  -9   2      852.40      813.38     48.62 o
   5  -9   2      206.18      197.57     24.75 o
   6  -9   2      541.21      468.57     67.19 o
   7  -9   2       74.69       72.59     34.71 o
   8  -9   2        3.70       22.78     23.76 o
   9  -9   2       77.10       56.54     34.92 o
  10  -9   2      239.61      253.89     42.14 o
  11  -9   2      658.34      660.86     69.95 o
  -7  -8   2     1368.77     1141.54    141.57 o
  -6  -8   2     2010.23     1954.41     79.83 o
  -5  -8   2       31.20        6.51     36.35 o
  -4  -8   2      885.87      850.18     49.80 o
  -3  -8   2     3258.81     3316.20     78.18 o
  -2  -8   2     1625.48     1599.49     97.18 o
  -1  -8   2      493.18      566.21     51.75 o
   0  -8   2     1099.28     1105.91     54.11 o
   1  -8   2      282.29      316.49     30.82 o
   2  -8   2      684.18      701.52    161.99 o
   3  -8   2     1345.72     1283.26    111.88 o
   4  -8   2     1828.56     1768.39     77.44 o
   5  -8   2     1941.04     1865.72     80.90 o
   6  -8   2     7302.67     7194.78    181.06 o
   7  -8   2     3186.86     3067.83    208.62 o
   8  -8   2     1916.80     1997.21    111.63 o
   9  -8   2     2587.32     2549.05    116.03 o
  10  -8   2     2643.44     2665.49    107.43 o
  11  -8   2     1158.99     1175.63     60.93 o
  -8  -7   2      123.83      151.09     78.90 o
  -7  -7   2       10.44       36.65     29.26 o
  -6  -7   2      138.76      137.48     30.57 o
  -5  -7   2        0.56       -0.09     27.02 o
  -4  -7   2      225.56      247.86     31.01 o
  -3  -7   2     1493.51     1428.51     52.55 o
  -2  -7   2      837.36      835.50     78.04 o
  -1  -7   2      773.74      749.04     61.50 o
   0  -7   2     7142.43     7032.84    133.10 o
   1  -7   2    10541.05    10244.04    192.61 o
   2  -7   2    10587.76    10524.24    190.24 o
   3  -7   2     5295.92     5212.43    107.38 o
   4  -7   2     4872.22     4707.53    102.71 o
   5  -7   2    23904.55    23206.07    424.70 o
   6  -7   2    17904.92    17957.71    382.79 o
   7  -7   2     7261.34     7330.53    135.16 o
   8  -7   2     3929.23     4187.93    140.14 o
   9  -7   2     4147.10     4417.16    120.80 o
  10  -7   2     7680.81     8131.59    180.79 o
  11  -7   2     2890.38     2950.46     91.83 o
  -8  -6   2      126.47      125.64     34.45 o
  -7  -6   2      925.61      947.82     56.97 o
  -6  -6   2      167.87      152.72     30.73 o
  -5  -6   2     1868.95     1770.20     58.35 o
  -4  -6   2     2309.67     2057.09     52.15 o
  -3  -6   2     3009.54     2876.26     66.51 o
  -2  -6   2     2077.35     2033.07     61.42 o
  -1  -6   2     2895.61     2893.64     77.20 o
   0  -6   2     9941.25     9743.07    177.81 o
   1  -6   2    16159.47    15648.76    262.90 o
   2  -6   2    16232.70    15822.26    258.22 o
   3  -6   2    12522.65    12176.78    206.43 o
   4  -6   2    21803.64    21710.10    311.44 o
   5  -6   2    11866.57    11933.66    377.07 o
   6  -6   2    10035.80     9630.03    160.34 o
   7  -6   2     5936.96     5857.89    107.28 o
   8  -6   2     2236.46     2295.30     80.45 o
   9  -6   2     2297.46     2435.03     91.30 o
  10  -6   2     1838.86     1810.38    119.38 o
  11  -6   2      564.45      689.09     45.70 o
  -9  -5   2      516.79      533.91     54.27 o
  -8  -5   2     1069.57     1202.18     82.67 o
  -7  -5   2     3262.27     3150.18     97.53 o
  -6  -5   2      592.76      552.58     37.98 o
  -5  -5   2     4660.72     4544.05     80.44 o
  -4  -5   2     8363.09     7631.12    102.81 o
  -3  -5   2     6323.56     6268.49    142.89 o
  -2  -5   2     1856.17     1854.94     56.83 o
  -1  -5   2     1251.86     1274.57     48.77 o
   0  -5   2     3318.35     3138.17     78.14 o
   1  -5   2     6093.30     5993.83    112.70 o
   2  -5   2     7878.76     7741.34    115.03 o
   3  -5   2     2573.03     2508.25     66.78 o
   4  -5   2      703.65      584.12     46.15 o
   5  -5   2     9193.01     9234.23    220.30 o
   6  -5   2     3703.32     3525.64     90.91 o
   7  -5   2     1156.55     1101.14     40.29 o
   8  -5   2      447.14      438.83     34.74 o
   9  -5   2      709.86      728.37     45.41 o
  10  -5   2      405.11      471.43     40.88 o
  11  -5   2      396.69      400.12     49.02 o
  -9  -4   2     4083.54     4248.86    145.92 o
  -8  -4   2     5423.02     5642.81    156.03 o
  -7  -4   2     2980.01     2988.33     80.86 o
  -6  -4   2     3297.59     3188.77     70.85 o
  -5  -4   2    13639.30    12986.42    168.45 o
  -4  -4   2     9022.99     8679.33    127.77 o
  -3  -4   2     1354.97     1250.81     45.91 o
  -2  -4   2     6407.63     6649.84     96.11 o
  -1  -4   2     5124.02     5312.40     97.69 o
   0  -4   2     5721.92     5231.03     94.30 o
   1  -4   2     1209.26     1144.09     39.38 o
   2  -4   2       65.57       82.92     15.03 o
   3  -4   2     1860.58     1862.86     40.55 o
   4  -4   2       10.20       19.98     23.48 o
   5  -4   2      115.81      171.30     22.95 o
   6  -4   2      124.66      158.38     32.82 o
   7  -4   2       14.53       10.24     29.79 o
   8  -4   2      451.61      497.70     42.54 o
   9  -4   2     2269.86     2283.51     99.55 o
  10  -4   2     1847.99     1947.11     97.69 o
  11  -4   2      963.64      922.84     40.83 o
 -10  -3   2     2294.81     2283.15    109.14 o
  -9  -3   2     4531.88     4941.55    167.91 o
  -8  -3   2     3819.39     3883.13     85.38 o
  -7  -3   2     5357.65     5391.67    119.46 o
  -6  -3   2     4183.59     4063.75     81.93 o
  -5  -3   2     9242.97     8901.57    167.53 o
  -4  -3   2    12124.93    11804.61    152.66 o
  -3  -3   2     4232.92     4268.48     67.82 o
  -2  -3   2       32.40       39.22     16.54 o
  -1  -3   2      688.18      773.62     35.43 o
   0  -3   2     1225.53     1253.83     42.36 o
   1  -3   2     6249.46     6617.90    160.40 o
   2  -3   2     2553.20     2525.33     55.79 o
   3  -3   2       43.14       63.80     27.81 o
   4  -3   2      990.09     1096.78    181.86 o
   5  -3   2     1614.51     1630.06    239.50 o
   6  -3   2     1109.98      954.64    195.29 o
   7  -3   2      177.77      190.38     38.79 o
   8  -3   2     4862.99     4855.35    109.55 o
   9  -3   2     4211.08     4267.06     95.09 o
  10  -3   2     1344.13     1373.16     53.98 o
  11  -3   2     1130.11     1126.95     56.28 o
 -10  -2   2      926.29      966.69    124.44 o
  -9  -2   2     1148.58     1165.52     62.81 o
  -8  -2   2     1125.27     1002.88     59.87 o
  -7  -2   2      908.89      900.88     45.93 o
  -6  -2   2      757.48      720.76     36.38 o
  -5  -2   2     1221.70     1172.76     75.41 o
  -4  -2   2      740.68      784.78     32.38 o
  -3  -2   2       47.94       41.33     12.29 o
  -2  -2   2        8.24       -7.66     14.94 o
  -1  -2   2     3205.97     3187.20     64.28 o
   0  -2   2    20446.80    21495.38    321.45 o
   1  -2   2     4931.53     5065.60     94.22 o
   2  -2   2    13123.96    13323.05    440.39 o
   3  -2   2    20585.06    20819.20    980.39 o
   4  -2   2    27747.08    26498.87    895.33 o
   5  -2   2     2148.07     1901.44    128.98 o
   6  -2   2     1081.82     1101.14    147.22 o
   7  -2   2     1501.40     1222.95     97.54 o
   8  -2   2     3349.17     3404.54     88.83 o
   9  -2   2     5532.21     5636.98    111.51 o
  10  -2   2     1826.81     1956.26     69.39 o
  11  -2   2     1422.85     1366.67    257.97 o
 -10  -1   2       12.46       24.89     28.00 o
  -9  -1   2       67.27       91.36     33.10 o
  -8  -1   2      462.23      499.70     39.19 o
  -7  -1   2      907.10      879.09     43.28 o
  -6  -1   2      510.14      502.15     39.56 o
  -5  -1   2     3949.39     3956.49     96.62 o
  -4  -1   2     5962.54     5797.26     87.52 o
  -3  -1   2      923.68      898.54     25.73 o
  -2  -1   2     3079.58     3071.54     55.98 o
  -1  -1   2    31991.24    32200.82    464.16 o
   0  -1   2    31884.66    35477.88    586.34 o
   1  -1   2    14307.02    14886.17    368.93 o
   2  -1   2    11843.30    12117.16    531.60 o
   3  -1   2    27519.00    26642.19   1219.33 o
   4  -1   2    38772.33    36736.08   1066.22 o
   5  -1   2     6552.94     6343.34    261.76 o
   6  -1   2     7414.29     7196.81    215.01 o
   7  -1   2     5238.58     5241.14    123.73 o
   8  -1   2     3056.34     2976.35     70.58 o
   9  -1   2      879.75      914.26     45.03 o
  10  -1   2      859.23      858.55     70.58 o
 -11   0   2       29.46       43.69     63.19 o
 -10   0   2     1642.46     1832.96    102.55 o
  -9   0   2     1557.21     1667.47     67.78 o
  -8   0   2      209.43      251.37     28.82 o
  -7   0   2     1912.19     1901.85     54.42 o
  -6   0   2    10167.11    10064.85    196.12 o
  -5   0   2    15229.73    15307.87    279.09 o
  -4   0   2     2842.45     2652.03     50.02 o
  -3   0   2     1611.82     1569.73     34.28 o
  -2   0   2    26856.05    27751.07    376.69 o
  -1   0   2    28744.40    30799.42    370.44 o
   0   0   2    23255.00    25327.76    576.44 o
   1   0   2     2529.49     2489.30    154.44 o
   2   0   2    12513.08    13889.35    599.31 o
   3   0   2    12082.22    11787.95    371.30 o
   4   0   2     7404.38     6980.19    197.17 o
   5   0   2     2861.67     2328.87    148.19 o
   6   0   2      999.23     1053.69     48.68 o
   7   0   2      762.16      816.90     46.14 o
   8   0   2      733.15      755.12     39.34 o
   9   0   2       51.59       37.90     30.79 o
  10   0   2        8.29       -6.82     30.90 o
 -11   1   2     1919.28     2032.70    105.51 o
 -10   1   2     5777.31     6062.93    222.03 o
  -9   1   2     7133.81     7636.62    155.65 o
  -8   1   2       82.63      103.45     23.95 o
  -7   1   2     2340.30     2341.96     63.03 o
  -6   1   2    10796.77    10711.37    279.73 o
  -5   1   2     8132.25     8055.98    163.57 o
  -4   1   2      646.55      659.83     24.28 o
  -3   1   2     5339.38     5418.55     73.15 o
  -2   1   2    37008.91    38500.44    585.80 o
  -1   1   2     5807.73     5934.68     89.32 o
   0   1   2     7690.00     7950.89    116.39 o
   1   1   2      730.18      858.40     31.63 o
   2   1   2     6797.51     7475.28    221.52 o
   3   1   2     2607.60     2597.30    143.98 o
   4   1   2      224.68      202.55     37.45 o
   5   1   2      456.24      507.28     32.28 o
   6   1   2      554.34      602.55     32.94 o
   7   1   2     2081.48     2126.01     61.89 o
   8   1   2     1780.24     1656.98     64.63 o
   9   1   2     2080.01     2053.82     72.55 o
  10   1   2      657.58      621.16     44.18 o
 -11   2   2     4593.16     4752.85    170.30 o
 -10   2   2     8402.02     9242.93    208.96 o
  -9   2   2     9193.04    10103.36    191.76 o
  -8   2   2     3047.29     3159.81     80.13 o
  -7   2   2     7891.17     7637.12    185.70 o
  -6   2   2    12950.33    12694.19    328.60 o
  -5   2   2     2101.87     2104.77     61.81 o
  -4   2   2      226.48      213.76     19.13 o
  -3   2   2     1070.13     1093.74     27.08 o
  -2   2   2      175.51      193.66     18.52 o
  -1   2   2     4642.96     4778.25     75.97 o
   0   2   2    16134.24    17615.39    248.32 o
   1   2   2      496.00      460.08     19.18 o
   2   2   2      264.19      282.14     16.22 o
   3   2   2      121.94      121.03     22.29 o
   4   2   2      343.30      406.37     36.48 o
   5   2   2      362.67      429.77     26.41 o
   6   2   2      297.54      327.35     27.34 o
   7   2   2     5725.64     5641.18    114.73 o
   8   2   2     4891.59     4965.17    116.80 o
   9   2   2     1577.40     1601.41     82.46 o
  10   2   2     1357.37     1255.14    155.00 o
 -11   3   2     5564.92     5724.68    181.45 o
 -10   3   2     3434.97     3734.41    117.92 o
  -9   3   2     1170.11     1309.95     67.31 o
  -8   3   2     4529.60     4634.40     98.31 o
  -7   3   2     8303.47     8125.38    151.17 o
  -6   3   2     1802.14     1886.67     84.81 o
  -5   3   2      887.72      919.60     59.18 o
  -4   3   2       18.60       21.00     18.02 o
  -3   3   2        6.69        3.93     13.10 o
  -2   3   2       44.69       31.27     15.13 o
  -1   3   2    32965.20    35274.27    450.79 o
   0   3   2      604.41      746.93     28.47 o
   1   3   2       31.38       52.51     11.98 o
   2   3   2     3766.75     3728.36     60.91 o
   3   3   2     3241.97     3151.67     93.26 o
   4   3   2     3389.02     3460.17    129.20 o
   5   3   2       72.69       81.74     19.73 o
   6   3   2     1266.75     1215.24     53.40 o
   7   3   2     6856.93     6910.74    148.09 o
   8   3   2     2800.66     2884.95     98.10 o
   9   3   2      440.13      525.52     44.40 o
 -11   4   2      585.72      501.78     44.13 o
 -10   4   2      143.33      101.38     34.89 o
  -9   4   2       53.83       80.44     27.39 o
  -8   4   2      673.72      777.86     48.96 o
  -7   4   2      156.90      561.23     68.57 o
  -6   4   2     1048.67     1598.01     85.78 o
  -5   4   2     2694.99     2599.28     56.27 o
  -4   4   2     2652.18     2435.19     50.94 o
  -3   4   2    10004.94     9978.02    129.17 o
  -2   4   2    14631.56    15264.44    227.06 o
  -1   4   2    33580.47    35875.51    435.59 o
   0   4   2     6466.03     6870.67     92.81 o
   1   4   2     4016.10     3665.45     57.22 o
   2   4   2    17955.33    17635.38    213.64 o
   3   4   2    10435.22     9769.49    263.55 o
   4   4   2     1866.03     1837.96     63.47 o
   5   4   2     3569.73     3648.47     90.09 o
   6   4   2     4445.06     4150.75     94.34 o
   7   4   2     3679.01     3627.09    108.96 o
   8   4   2     1410.19     1392.72    114.13 o
   9   4   2      820.20     3649.58   2657.45 o
 -11   5   2      755.97      828.83     86.45 o
 -10   5   2     1409.47     1429.94     64.41 o
  -9   5   2      684.01      741.93     40.33 o
  -8   5   2     2113.82     2219.65     76.53 o
  -7   5   2     5869.08     5975.46    122.23 o
  -6   5   2    11765.15    12084.57    313.32 o
  -5   5   2    13702.68    13865.27    218.69 o
  -4   5   2     8156.08     7795.32    114.14 o
  -3   5   2    21094.89    21260.89    333.56 o
  -2   5   2    50220.47    51444.57    846.44 o
  -1   5   2    24983.85    25651.54    361.32 o
   0   5   2     7576.24     7689.63    115.30 o
   1   5   2    12160.16    11767.97    142.94 o
   2   5   2    20865.55    20222.42    309.26 o
   3   5   2     9705.80     8963.84    220.38 o
   4   5   2     1527.45     1553.76     62.51 o
   5   5   2      491.28      461.54     43.07 o
   6   5   2     2877.76     2613.01     91.15 o
   7   5   2     2040.84     1954.06     84.08 o
   8   5   2      680.65      599.46    341.44 o
 -11   6   2     2267.86     2280.07     82.04 o
 -10   6   2     2187.16     2215.33     83.39 o
  -9   6   2     1634.97     1687.44     60.83 o
  -8   6   2     3015.89     3075.92     97.74 o
  -7   6   2     7917.28     7365.46    135.11 o
  -6   6   2     7129.63     6776.95    125.94 o
  -5   6   2     4333.43     4254.15    106.87 o
  -4   6   2     6304.62     6002.97    108.36 o
  -3   6   2    18933.51    18842.29    309.72 o
  -2   6   2    14083.53    14581.33    246.79 o
  -1   6   2     6812.22     6821.30    114.01 o
   0   6   2     3813.87     3865.70     83.52 o
   1   6   2     7352.68     7212.46    120.77 o
   2   6   2     5243.78     4980.32     91.19 o
   3   6   2       35.11       58.31     26.30 o
   4   6   2      293.57      304.16     36.01 o
   5   6   2        2.47       21.76     30.08 o
   6   6   2      165.18      139.36     37.54 o
   7   6   2      200.19      189.84     48.58 o
   8   6   2       89.84       53.72     68.83 o
 -11   7   2     3136.07     3161.06    128.32 o
 -10   7   2     1271.20     1382.35     72.87 o
  -9   7   2      851.61      922.51     60.26 o
  -8   7   2     4073.51     3846.46    105.46 o
  -7   7   2     5062.99     5009.85    129.35 o
  -6   7   2     1007.42      923.95     51.73 o
  -5   7   2      165.71      170.96     31.94 o
  -4   7   2     1580.41     1597.45     55.47 o
  -3   7   2     1976.33     1921.85     68.58 o
  -2   7   2     4131.65     4122.16     95.54 o
  -1   7   2       25.12       22.47     22.61 o
   0   7   2      142.03      184.08     28.83 o
   1   7   2        0.20       13.90     19.72 o
   2   7   2      991.93      962.10     54.41 o
   3   7   2     1132.59     1071.54     92.13 o
   4   7   2      626.28      689.23     49.94 o
   5   7   2     1808.99     1918.42     85.95 o
   6   7   2     2468.78     2429.36     98.18 o
   7   7   2     3118.54     3231.51    185.99 o
 -11   8   2     2940.45     2953.98    138.43 o
 -10   8   2      412.16      392.95     50.79 o
  -9   8   2      283.07      308.00     43.67 o
  -8   8   2     1906.07     1918.16     95.07 o
  -7   8   2     1160.08     1228.06     71.73 o
  -6   8   2      267.50      217.56     32.72 o
  -5   8   2        1.67       22.60     31.00 o
  -4   8   2      173.55      215.96     26.53 o
  -3   8   2      180.77      161.30     35.85 o
  -2   8   2       35.36       18.18     25.55 o
  -1   8   2      526.12      572.87     45.81 o
   0   8   2      794.30      737.57     39.59 o
   1   8   2     2411.53     2364.39     71.49 o
   2   8   2      900.66      832.02     59.10 o
   3   8   2     4738.23     4339.51    294.54 o
   4   8   2     2712.26     2637.95    141.02 o
   5   8   2     2925.63     2855.61    375.03 o
   6   8   2     4126.79     1899.33    679.89 o
 -11   9   2      911.02      927.23     96.25 o
 -10   9   2        2.43       28.36     32.43 o
  -9   9   2       20.26       -5.92     34.58 o
  -8   9   2       19.87        7.60     33.16 o
  -7   9   2      119.25      126.33     39.96 o
  -6   9   2     1760.28     1438.25     85.57 o
  -5   9   2     2211.34     2231.12    100.06 o
  -4   9   2     2204.10     2157.86     62.12 o
  -3   9   2     3804.15     3659.60     91.80 o
  -2   9   2      926.22      848.43     78.12 o
  -1   9   2     2662.35     2542.13     80.20 o
   0   9   2     1135.23     1209.38     68.89 o
   1   9   2     2563.05     2534.08     84.55 o
   2   9   2     3538.38     3529.51    114.85 o
   3   9   2     1147.98     1223.52     94.89 o
   4   9   2     1181.05     1152.32     73.47 o
   5   9   2     2962.80     2881.47    141.45 o
 -10  10   2      178.27      192.07     37.03 o
  -9  10   2     1484.37     1532.30     80.60 o
  -8  10   2     2812.46     2551.63    100.01 o
  -7  10   2     2524.59     2193.24    113.59 o
  -6  10   2     3685.85     3679.59    134.71 o
  -5  10   2     7468.65     7622.97    220.54 o
  -4  10   2     6302.23     6191.76    189.69 o
  -3  10   2    10928.41    10733.84    204.69 o
  -2  10   2     1724.58     1661.93    241.53 o
  -1  10   2     2359.60     2136.56    116.77 o
   0  10   2     7091.54     7237.96    193.76 o
   1  10   2     5541.89     5532.90    194.16 o
   2  10   2     1509.01     1673.71    129.22 o
   3  10   2      400.08      385.37     67.22 o
   4  10   2      544.61      543.74    148.85 o
  -9  11   2     2533.69     2496.41    264.81 o
  -8  11   2     4271.03     4183.09    160.20 o
  -7  11   2     5675.48     5786.42    180.57 o
  -6  11   2     4970.84     4781.59    196.77 o
  -5  11   2     4650.86     4746.91    162.67 o
  -4  11   2     7581.48     7924.62    239.82 o
  -3  11   2     8448.88     7903.36    177.56 o
  -2  11   2     1217.49     1163.43     95.53 o
  -1  11   2     1615.53     1234.35    173.13 o
   0  11   2     1359.47     1339.71    102.78 o
   1  11   2     2018.54     2177.41    142.17 o
   2  11   2      422.78      582.56     78.51 o
   3  11   2      453.63      351.80     52.07 o
  -9  12   2     2114.64     1913.21    174.59 o
  -8  12   2     2338.29     2239.01    108.26 o
  -7  12   2     1567.86     1516.34    123.35 o
  -6  12   2      602.95      514.77     83.03 o
  -5  12   2     2454.99     2561.83    168.18 o
  -4  12   2     3671.44     3577.82    203.59 o
  -3  12   2     1957.98     1697.84    119.81 o
  -2  12   2       20.54        8.55     45.39 o
  -1  12   2       71.34       72.99     37.23 o
   0  12   2        7.18      -31.55     45.54 o
   1  12   2       98.58       81.58     47.24 o
   2  12   2      624.64      545.03     81.70 o
  -8  13   2      256.73      220.47     87.85 o
  -7  13   2       30.84        7.15     38.95 o
  -6  13   2       13.58       19.45     45.33 o
  -5  13   2       96.15      185.95    139.06 o
  -4  13   2        9.58      -32.58     40.05 o
  -3  13   2       19.70       39.06     51.53 o
  -2  13   2      676.93      621.84     58.33 o
  -1  13   2       41.70       85.69     57.57 o
   0  13   2     1034.91     1188.06    104.98 o
  -6  14   2      228.11      231.87     58.73 o
  -5  14   2      379.57      316.80     50.46 o
  -4  14   2      251.67      300.07     63.24 o
  -3  14   2       36.64       60.99     46.45 o
  -2  14   2      622.97      631.21     96.25 o
   4 -15   3     2281.07     2496.29    176.83 o
   0 -14   3      611.80      761.03    108.56 o
   1 -14   3     2107.49     2171.89     96.94 o
   2 -14   3     3225.51     3280.26    245.10 o
   3 -14   3     4301.93     4433.08    192.00 o
   4 -14   3     2839.68     2905.81    140.83 o
   5 -14   3     2752.89     2835.92    133.47 o
   6 -14   3     3924.74     4065.31    150.03 o
  -2 -13   3     1309.46     1458.06    195.01 o
  -1 -13   3     1792.69     2005.43    120.14 o
   0 -13   3      406.20      389.79     47.73 o
   1 -13   3     1663.21     1693.49    126.25 o
   2 -13   3     3111.64     3274.83    116.01 o
   3 -13   3     4025.27     4263.23    274.26 o
   4 -13   3     3152.34     3097.03    191.60 o
   5 -13   3     1714.85     1947.96    321.04 o
   6 -13   3     1002.57     1016.35     94.04 o
   7 -13   3      716.22      588.58     94.31 o
   8 -13   3      648.01      633.69    114.47 o
  -3 -12   3     2023.90     2248.39    170.11 o
  -2 -12   3     1473.15     1612.71     97.91 o
  -1 -12   3      680.96      643.37     82.48 o
   0 -12   3      283.89      246.32     51.50 o
   1 -12   3      570.89      534.30     78.89 o
   2 -12   3      347.53      378.75     70.68 o
   3 -12   3       29.86     2926.61   3187.93 o
   4 -12   3      684.76      663.81     82.36 o
   5 -12   3     1432.91     1561.43    111.15 o
   6 -12   3        1.43       16.30     57.49 o
   7 -12   3       12.81       72.40     39.27 o
   8 -12   3       65.72      140.30     39.09 o
   9 -12   3      393.98      303.29     60.99 o
  -4 -11   3      904.44     1081.61     88.46 o
  -3 -11   3     2004.30     2113.41    111.91 o
  -2 -11   3      691.72      788.45     55.03 o
  -1 -11   3      333.79      375.58     49.67 o
   0 -11   3      274.45      265.39     43.08 o
   1 -11   3       14.90        2.82     37.35 o
   2 -11   3     1052.39     1194.15    102.19 o
   3 -11   3       54.75      132.94     41.85 o
   4 -11   3      534.26      485.49     68.05 o
   5 -11   3      429.98      422.91     70.07 o
   6 -11   3      277.76      338.33     51.33 o
   7 -11   3     2296.97     2368.71    125.12 o
   8 -11   3      223.22      230.25     61.42 o
   9 -11   3      251.19      237.44     57.37 o
  10 -11   3     2538.18     2398.92    133.74 o
  -5 -10   3     1247.08     1303.13    101.28 o
  -4 -10   3      125.15      109.43     45.81 o
  -3 -10   3      182.20      210.58     50.92 o
  -2 -10   3       55.36      121.46     42.88 o
  -1 -10   3      137.22      189.98     34.91 o
   0 -10   3      768.40      821.83     74.84 o
   1 -10   3     2452.28     2402.18     91.48 o
   2 -10   3     2433.23     2579.78     67.91 o
   3 -10   3      449.04      549.79     67.41 o
   4 -10   3      994.50     1275.35     75.86 o
   5 -10   3     6107.44     6168.87    168.38 o
   6 -10   3     6322.48     6457.96    186.14 o
   7 -10   3      494.66      502.10     62.33 o
   8 -10   3     1047.41     1142.81     94.89 o
   9 -10   3     1559.62     1642.70    144.48 o
  10 -10   3     2601.29     2543.15    101.45 o
  -6  -9   3       31.52       58.14     49.21 o
  -5  -9   3        2.47        2.88     34.92 o
  -4  -9   3     1359.75     1559.63     91.67 o
  -3  -9   3     2370.45     2429.37     92.80 o
  -2  -9   3     1655.33     1949.33    105.62 o
  -1  -9   3     2091.36     2073.99     90.20 o
   0  -9   3     5861.12     5429.45    107.80 o
   1  -9   3    11475.98    10821.99    310.16 o
   2  -9   3    12785.13    12591.08    421.01 o
   3  -9   3     5272.76     5282.40    253.80 o
   4  -9   3     3490.38     3274.37    165.91 o
   5  -9   3     6232.92     6079.45    135.75 o
   6  -9   3     6200.25     6160.70    186.94 o
   7  -9   3     3034.00     2837.92    113.91 o
   8  -9   3     1908.09     2115.36     98.45 o
   9  -9   3     2525.80     2535.54    106.08 o
  10  -9   3     1179.28     1304.86    144.65 o
  -7  -8   3      564.58      668.14    124.23 o
  -6  -8   3      630.27      710.07     55.72 o
  -5  -8   3      184.62      237.49     47.57 o
  -4  -8   3     5932.20     5922.40    133.16 o
  -3  -8   3     7973.71     7953.92    226.18 o
  -2  -8   3     2240.31     2247.05     62.24 o
  -1  -8   3     4006.89     3787.21    139.97 o
   0  -8   3    14634.85    14108.31    197.95 o
   1  -8   3    17463.00    16756.75    597.08 o
   2  -8   3    12009.37    11719.45    184.76 o
   3  -8   3     5531.60     5379.94    357.25 o
   4  -8   3     8280.13     7889.70    324.27 o
   5  -8   3     7007.11     6676.96    128.01 o
   6  -8   3     4206.45     3951.58    110.07 o
   7  -8   3      849.65      916.75     82.85 o
   8  -8   3      584.39      619.09     62.78 o
   9  -8   3      265.93      228.72     40.98 o
  10  -8   3       14.59       42.64     26.43 o
  11  -8   3      201.44      268.60     43.65 o
  -8  -7   3     3439.49     3198.00    217.12 o
  -7  -7   3     1443.63     1331.02     76.56 o
  -6  -7   3      894.88      847.30     55.07 o
  -5  -7   3     2247.49     2071.88     89.37 o
  -4  -7   3     3790.85     3683.82     77.93 o
  -3  -7   3     4504.39     4272.92    107.00 o
  -2  -7   3     1510.40     1549.10    116.57 o
  -1  -7   3     3385.85     3394.08     84.24 o
   0  -7   3     6364.99     6291.37    123.95 o
   1  -7   3     7159.98     6851.98    140.10 o
   2  -7   3     1281.98     1103.88     48.06 o
   3  -7   3     1538.79     1428.53     75.21 o
   4  -7   3     6162.20     6049.08    116.40 o
   5  -7   3       19.01      145.37     87.76 o
   6  -7   3      142.91      168.84     26.85 o
   7  -7   3       16.46       23.27     21.78 o
   8  -7   3      112.26      133.00     40.98 o
   9  -7   3     1903.47     1937.18     79.68 o
  10  -7   3     2337.87     2507.74     89.74 o
  11  -7   3      536.42      552.32     39.68 o
  -8  -6   3     2346.51     2258.98     79.94 o
  -7  -6   3     1990.91     1919.98     87.61 o
  -6  -6   3     1831.68     1848.72     68.48 o
  -5  -6   3     1612.79     1636.28     57.74 o
  -4  -6   3     2958.24     2754.07     74.11 o
  -3  -6   3     1176.72     1303.16     78.10 o
  -2  -6   3       36.14       30.12     25.59 o
  -1  -6   3      188.44      201.06     30.93 o
   0  -6   3      322.76      314.63     33.30 o
   1  -6   3      168.86      228.65     28.69 o
   2  -6   3      770.28      788.92     38.06 o
   3  -6   3      520.70      521.45     38.34 o
   4  -6   3     4391.40     4482.81    126.82 o
   5  -6   3     5192.35     5529.42    139.33 o
   6  -6   3     2070.85     2017.33     76.06 o
   7  -6   3     1088.73     1216.36     56.70 o
   8  -6   3     3607.48     3677.39    141.33 o
   9  -6   3     8710.73     8783.73    215.66 o
  10  -6   3     4394.25     4583.21    125.59 o
  11  -6   3     1787.11     2003.63     90.57 o
  -9  -5   3     3104.49     2880.57    125.47 o
  -8  -5   3     1555.26     1492.59     61.20 o
  -7  -5   3      769.52      684.36     43.11 o
  -6  -5   3      657.04      645.78     38.13 o
  -5  -5   3      775.34      766.55     33.19 o
  -4  -5   3      184.08      161.69     34.06 o
  -3  -5   3       67.51       62.99     20.55 o
  -2  -5   3       76.51       70.11     23.66 o
  -1  -5   3     1167.93     1384.63     53.85 o
   0  -5   3     6002.60     6201.02    122.92 o
   1  -5   3     5429.09     5584.63    107.76 o
   2  -5   3      474.55      605.05     27.87 o
   3  -5   3      618.45      554.40     30.86 o
   4  -5   3     2989.83     3057.11     89.89 o
   5  -5   3    10204.83    10546.45    240.55 o
   6  -5   3     2297.22     2248.34     79.13 o
   7  -5   3     2534.48     2564.03     85.80 o
   8  -5   3     6910.69     6882.15    125.13 o
   9  -5   3     8688.97     8543.24    211.75 o
  10  -5   3     4258.71     4251.57    106.72 o
  11  -5   3      840.25      899.76    126.74 o
  -9  -4   3      805.84      736.32     65.74 o
  -8  -4   3       14.28       10.44     26.77 o
  -7  -4   3      494.57      430.38     36.81 o
  -6  -4   3       31.02       54.35     24.27 o
  -5  -4   3      689.68      607.62     28.03 o
  -4  -4   3     5199.85     4980.64     90.85 o
  -3  -4   3     1260.91     1208.48     42.02 o
  -2  -4   3     2615.95     2408.44     60.64 o
  -1  -4   3    10076.80    10228.64    188.97 o
   0  -4   3    15627.32    15350.29    233.06 o
   1  -4   3     6470.78     6564.56    123.26 o
   2  -4   3     1705.57     1517.09     48.01 o
   3  -4   3     1582.86     1512.88     63.14 o
   4  -4   3     6032.87     5952.82    245.59 o
   5  -4   3     7804.81     7472.17    509.50 o
   6  -4   3     1603.46     1796.01    140.93 o
   7  -4   3     2139.86     2149.11    123.79 o
   8  -4   3     3316.23     3248.09    131.81 o
   9  -4   3     3635.25     3534.96     84.56 o
  10  -4   3     1234.96     1296.88     50.41 o
  11  -4   3      973.41      908.01    159.20 o
 -10  -3   3       57.55       92.93     38.94 o
  -9  -3   3      665.13      741.68     71.56 o
  -8  -3   3     1418.69     1646.52    118.34 o
  -7  -3   3      149.62      183.68     29.36 o
  -6  -3   3     2846.02     2703.23     60.85 o
  -5  -3   3    10212.05     9869.48    146.90 o
  -4  -3   3     9982.24     9583.87    140.32 o
  -3  -3   3     7598.25     7516.58    117.08 o
  -2  -3   3    20199.75    20259.00    262.84 o
  -1  -3   3    43029.74    43839.61    646.12 o
   0  -3   3    34277.67    34749.42    533.13 o
   1  -3   3    12200.54    11865.15    222.50 o
   2  -3   3     9855.53     9970.59    168.99 o
   3  -3   3    15858.08    16664.88    454.07 o
   4  -3   3    11889.68    11900.81    308.50 o
   5  -3   3     2718.33     2407.88    253.49 o
   6  -3   3     1684.45     1562.98    111.66 o
   7  -3   3     1314.79     1281.40     91.12 o
   8  -3   3      999.99     1099.77     62.64 o
   9  -3   3     1488.96     1466.04     60.58 o
  10  -3   3      431.34      463.66     41.20 o
  11  -3   3      345.23      357.01    112.48 o
 -10  -2   3     2473.97     2675.59    111.81 o
  -9  -2   3     1741.76     2000.28    101.12 o
  -8  -2   3     3846.02     3750.79    107.51 o
  -7  -2   3     1079.95     1101.10     47.43 o
  -6  -2   3    10631.81     9828.63    129.20 o
  -5  -2   3    17514.92    16612.63    225.80 o
  -4  -2   3    13031.63    12568.35    176.13 o
  -3  -2   3     6906.35     6473.32     86.58 o
  -2  -2   3    24390.88    24919.56    308.38 o
  -1  -2   3    34425.15    36094.94    503.46 o
   0  -2   3    19439.89    19735.61    302.59 o
   1  -2   3    18469.21    19117.26    295.25 o
   2  -2   3     5929.08     5795.61    172.73 o
   3  -2   3     8749.29     7897.92    457.74 o
   4  -2   3     3115.88     3037.43    151.45 o
   5  -2   3      163.88      187.46    107.44 o
   6  -2   3      416.62      382.24     59.86 o
   7  -2   3      604.57      598.37     72.85 o
   8  -2   3      282.94      260.12     40.24 o
   9  -2   3       69.30       61.71     17.55 o
  10  -2   3        8.74       46.53     25.08 o
 -11  -1   3     1275.39     1242.27     90.65 o
 -10  -1   3     4664.30     4867.21    146.97 o
  -9  -1   3     3010.58     3048.50    152.43 o
  -8  -1   3     1957.98     2001.86     68.34 o
  -7  -1   3      606.61      624.57     37.90 o
  -6  -1   3     8104.63     8018.61    150.70 o
  -5  -1   3     8876.47     8866.24    132.64 o
  -4  -1   3     1701.63     1515.85     46.14 o
  -3  -1   3     1182.92     1131.81     30.88 o
  -2  -1   3     9006.71     9316.02    128.49 o
  -1  -1   3    17500.73    18568.60    233.46 o
   0  -1   3     8704.50     9062.19    130.03 o
   1  -1   3       55.37        7.05     12.34 o
   2  -1   3      808.97     1036.90    139.90 o
   3  -1   3     1777.17     1721.09     96.27 o
   4  -1   3     1861.94     1727.13    118.88 o
   5  -1   3     1280.20     1382.77    137.66 o
   6  -1   3     3058.70     3227.09    115.91 o
   7  -1   3     2042.72     2095.33    200.54 o
   8  -1   3     5064.46     5216.63    123.43 o
   9  -1   3     2286.49     2314.27     87.53 o
  10  -1   3      702.10      625.78     38.31 o
 -11   0   3     2156.50     2183.04    124.14 o
 -10   0   3     3235.85     3316.09    109.16 o
  -9   0   3      913.50      850.24     89.63 o
  -8   0   3      275.28      321.14     34.05 o
  -7   0   3      145.08      180.59     26.67 o
  -6   0   3     1629.29     1720.36     87.93 o
  -5   0   3     1039.12     1169.42     40.95 o
  -4   0   3      248.17      269.55     22.30 o
  -3   0   3      514.30      505.87     20.32 o
  -2   0   3       20.49        0.79     13.85 o
  -1   0   3     1294.22     1335.65     34.51 o
   0   0   3    19886.43    21287.99    406.66 o
   1   0   3      270.14      326.35     18.34 o
   2   0   3      855.42      918.21    121.71 o
   3   0   3    14749.44    14265.55    373.63 o
   4   0   3     8436.57     8307.24    310.93 o
   5   0   3     5632.10     5692.96    253.34 o
   6   0   3     6129.35     5676.03    141.25 o
   7   0   3    14395.64    14076.70    215.82 o
   8   0   3     8226.97     8384.05    142.81 o
   9   0   3     2356.93     2472.96     75.95 o
  10   0   3     1887.12     1745.41     58.85 o
 -11   1   3     1222.56     1178.95     99.61 o
 -10   1   3     2085.21     2059.08     87.54 o
  -9   1   3      366.13      307.13     36.52 o
  -8   1   3        9.49       14.73     23.20 o
  -7   1   3     1753.96     1694.23     56.38 o
  -6   1   3        7.71       28.99     30.45 o
  -5   1   3     1861.87     1948.15     54.48 o
  -4   1   3     3290.33     3416.04     67.43 o
  -3   1   3      126.55      151.06     15.02 o
  -2   1   3     3072.67     3424.82     61.85 o
  -1   1   3      424.13      442.85     20.94 o
   0   1   3     7782.36     7875.11    104.80 o
   1   1   3    14564.07    15772.86    271.37 o
   2   1   3    12650.56    13121.93    248.62 o
   3   1   3    24307.14    24178.74    704.89 o
   4   1   3    10718.47     9956.35    281.40 o
   5   1   3     5298.92     5274.73    120.37 o
   6   1   3     4253.96     4174.20     84.49 o
   7   1   3     4217.34     4200.38    100.71 o
   8   1   3     5911.24     5770.83    113.06 o
   9   1   3     1627.72     1678.11     62.05 o
  10   1   3      711.94      621.13    126.47 o
 -11   2   3       40.56       21.79     27.18 o
 -10   2   3      138.00      208.99     34.99 o
  -9   2   3      244.58      237.94     28.56 o
  -8   2   3      151.81      196.42     30.72 o
  -7   2   3     5178.86     4766.47     98.14 o
  -6   2   3    10922.62    10215.13    363.29 o
  -5   2   3    11265.34    11049.99    220.91 o
  -4   2   3    10465.69    10443.79    135.40 o
  -3   2   3     9936.40    10412.11    131.80 o
  -2   2   3    35469.04    37040.58    463.00 o
  -1   2   3    14336.56    15612.87    198.20 o
   0   2   3     7557.97     8239.49    120.47 o
   1   2   3     3479.65     3457.22     57.13 o
   2   2   3    12605.32    12857.14    184.03 o
   3   2   3    15763.71    16036.46    332.37 o
   4   2   3     7660.91     7250.70    162.10 o
   5   2   3     2789.64     2684.34     55.09 o
   6   2   3     3789.87     3763.38     79.60 o
   7   2   3     5099.60     5070.00    107.01 o
   8   2   3      691.05      643.07     55.76 o
   9   2   3       12.64       -2.24     20.39 o
 -11   3   3     1053.28     1265.05    179.23 o
 -10   3   3     2365.14     2450.93     79.24 o
  -9   3   3     3288.53     3407.47     80.83 o
  -8   3   3     4149.95     4063.96    103.03 o
  -7   3   3    12909.83    12475.21    193.31 o
  -6   3   3    20559.89    20297.73    370.21 o
  -5   3   3    10766.66    10680.20    152.38 o
  -4   3   3    16541.11    16738.13    215.71 o
  -3   3   3    27399.14    28172.73    323.78 o
  -2   3   3    24744.21    25883.31    333.92 o
  -1   3   3    38073.41    40789.18    448.65 o
   0   3   3    18203.40    19483.83    222.57 o
   1   3   3      174.02      245.32     19.83 o
   2   3   3     1794.26     1648.70     42.24 o
   3   3   3     3455.46     3364.72    100.19 o
   4   3   3       48.08       24.25     23.03 o
   5   3   3     2241.10     2296.66     70.86 o
   6   3   3      419.57      432.78     36.33 o
   7   3   3      888.55      882.44     57.68 o
   8   3   3      553.35      521.37     45.30 o
   9   3   3        2.13        7.08     54.44 o
 -11   4   3     4097.12     4405.31    210.16 o
 -10   4   3     3716.24     3721.95     98.16 o
  -9   4   3     1155.94     1187.16     64.11 o
  -8   4   3     4200.19     4004.84    103.75 o
  -7   4   3    12872.47    12241.76    246.99 o
  -6   4   3    11029.31    10658.75    177.61 o
  -5   4   3     6354.92     6336.06    114.75 o
  -4   4   3     8557.88     8415.73    121.82 o
  -3   4   3    13713.17    13312.80    183.31 o
  -2   4   3     4741.27     4881.08     86.24 o
  -1   4   3     4579.19     4941.20     84.56 o
   0   4   3     2081.16     2147.15     44.37 o
   1   4   3      120.69       87.45     15.62 o
   2   4   3       36.92       33.44     18.05 o
   3   4   3      269.67      314.31     44.83 o
   4   4   3      555.13      586.02     37.92 o
   5   4   3     1474.09     1480.34     78.16 o
   6   4   3     1396.34     1341.35    130.55 o
   7   4   3      940.48      976.34     64.41 o
   8   4   3      188.83      200.79     87.71 o
 -11   5   3     1785.48     1813.41    210.68 o
 -10   5   3     1154.05     1362.72     65.43 o
  -9   5   3      619.81      628.53     44.62 o
  -8   5   3     1754.88     1734.81     73.06 o
  -7   5   3     2754.55     2693.17     69.01 o
  -6   5   3     1828.37     1878.13     55.26 o
  -5   5   3       34.26       54.90     24.86 o
  -4   5   3       40.32       23.32     18.99 o
  -3   5   3       79.08       57.46     22.64 o
  -2   5   3      362.91      448.43     35.02 o
  -1   5   3     1048.60     1149.77     44.64 o
   0   5   3     4021.58     4320.29     69.11 o
   1   5   3     3617.29     3764.31     81.31 o
   2   5   3     7735.38     7481.17    125.36 o
   3   5   3     4271.51     4092.57     88.56 o
   4   5   3     5468.53     5502.36    112.00 o
   5   5   3     2250.34     2282.19     83.46 o
   6   5   3     5270.10     5163.83    128.28 o
   7   5   3     4443.82     4592.96    732.00 o
   8   5   3     1514.07     1456.42    909.85 o
 -11   6   3      211.11      182.02     44.31 o
 -10   6   3       15.28       50.31     35.11 o
  -9   6   3      154.17      184.53     40.02 o
  -8   6   3      210.69      195.20     36.90 o
  -7   6   3      235.94      299.68     34.25 o
  -6   6   3        7.41       27.33     16.72 o
  -5   6   3      154.91      134.59     32.30 o
  -4   6   3     2591.42     2550.75     69.22 o
  -3   6   3     3162.86     3070.42     81.85 o
  -2   6   3     5324.44     5047.32     95.28 o
  -1   6   3     4578.22     4280.50     86.00 o
   0   6   3     8777.08     9217.68    125.64 o
   1   6   3    13683.10    13349.21    199.62 o
   2   6   3    18261.77    17290.79    290.40 o
   3   6   3     7291.76     7041.75    145.56 o
   4   6   3     3174.96     3147.83     90.69 o
   5   6   3     5528.02     5680.11    164.01 o
   6   6   3     7123.78     7050.12   1068.57 o
   7   6   3     2423.98     2600.93    339.10 o
 -11   7   3       67.51      100.19     43.31 o
 -10   7   3       65.95       99.83     38.99 o
  -9   7   3     2606.38     2655.13     99.73 o
  -8   7   3     2263.91     2072.61     80.57 o
  -7   7   3     1219.28     1200.59     81.96 o
  -6   7   3     2348.67     2347.45     62.54 o
  -5   7   3     1767.12     1734.61     76.66 o
  -4   7   3     2087.34     1929.92     62.60 o
  -3   7   3     2279.49     2034.01     63.85 o
  -2   7   3     7458.82     7440.87    164.98 o
  -1   7   3      754.84      789.29     45.25 o
   0   7   3     5142.93     4952.88     90.50 o
   1   7   3    12102.64    11486.49    179.84 o
   2   7   3     5081.35     4792.64    241.24 o
   3   7   3     2896.25     2706.18    178.38 o
   4   7   3     2639.96     2569.08    143.02 o
   5   7   3     2356.51     2431.59    342.52 o
   6   7   3     1896.88     1608.93    383.85 o
 -11   8   3     1160.49     1135.35     87.96 o
 -10   8   3     1406.25     1545.58     74.02 o
  -9   8   3     4497.59     4527.41    133.82 o
  -8   8   3     4812.63     4687.44    208.29 o
  -7   8   3     4841.94     4833.95    165.25 o
  -6   8   3     3931.14     3755.79    101.87 o
  -5   8   3     4413.35     4447.02    136.22 o
  -4   8   3     4918.65     4887.92    110.19 o
  -3   8   3     5971.12     5823.59    112.72 o
  -2   8   3     3123.38     3152.52     86.86 o
  -1   8   3      297.24      321.98     35.01 o
   0   8   3     1921.72     1950.51     74.92 o
   1   8   3     2032.73     2095.22     79.83 o
   2   8   3     2259.19     2191.32    115.14 o
   3   8   3      362.88      331.55     67.11 o
   4   8   3      309.54      380.80     52.96 o
   5   8   3      157.09      217.61     61.14 o
   6   8   3        8.51       -6.16     28.02 o
 -11   9   3     2003.05     1604.32    116.39 o
 -10   9   3     2092.73     1860.41     77.94 o
  -9   9   3     8307.68     7809.74    204.46 o
  -8   9   3    11031.92    10452.56    226.91 o
  -7   9   3     5391.47     5356.50    175.92 o
  -6   9   3     2120.66     2103.36     85.04 o
  -5   9   3     5445.58     5178.14    154.86 o
  -4   9   3     7652.95     7383.22    133.98 o
  -3   9   3     1074.89      997.70     58.30 o
  -2   9   3      383.28      298.08     34.03 o
  -1   9   3      196.53      177.99     32.07 o
   0   9   3     1649.47     1725.26     93.95 o
   1   9   3     1864.70     1896.78    138.11 o
   2   9   3       66.13       14.44     53.81 o
   3   9   3        3.05       -4.75     41.48 o
   4   9   3        4.80        7.19     50.49 o
   5   9   3       86.06      134.86     76.10 o
 -10  10   3     1594.78     1574.51     69.81 o
  -9  10   3     5035.58     4807.64    182.87 o
  -8  10   3     4400.53     4413.73    171.30 o
  -7  10   3     1767.43     1863.42    123.73 o
  -6  10   3     1433.11     1456.29    129.63 o
  -5  10   3     1328.63     1605.70    112.51 o
  -4  10   3      876.67      845.91     95.35 o
  -3  10   3       24.65       20.35     45.92 o
  -2  10   3       33.69       15.70     36.42 o
  -1  10   3      990.26      747.35    103.10 o
   0  10   3      502.24      425.58     49.87 o
   1  10   3      850.47     1047.91    116.67 o
   2  10   3      424.05      497.08     78.61 o
   3  10   3       22.36       56.04     44.59 o
  -9  11   3      617.94      676.34     87.49 o
  -8  11   3      224.84      219.27     57.08 o
  -7  11   3       72.56       87.90     49.72 o
  -6  11   3      220.54      144.59     60.86 o
  -5  11   3      148.64      183.83     54.76 o
  -4  11   3      891.10     1067.34    141.54 o
  -3  11   3      974.60      893.28     66.36 o
  -2  11   3      990.66      989.41     53.37 o
  -1  11   3     4807.21     4570.31    140.95 o
   0  11   3     5020.59     5137.58    219.00 o
   1  11   3     2021.03     2092.19    133.60 o
   2  11   3     2292.47     2261.52    120.02 o
  -8  12   3      463.07      334.85     54.07 o
  -7  12   3      692.35      478.40     65.09 o
  -6  12   3      445.36      501.42     65.93 o
  -5  12   3     2356.04     2183.11    134.16 o
  -4  12   3     4626.57     4493.33    164.37 o
  -3  12   3     2742.87     2645.06    117.29 o
  -2  12   3     2581.93     2298.29    168.83 o
  -1  12   3     2613.21     2599.75    136.12 o
   0  12   3     5736.74     5977.90    220.37 o
   1  12   3     2250.14     2435.85    174.59 o
  -7  13   3      513.45      475.48     74.30 o
  -6  13   3     1864.00     1823.33    101.98 o
  -5  13   3     1747.01     1568.06    126.21 o
  -4  13   3     2256.50     2200.66     98.31 o
  -3  13   3      661.84      629.94     72.90 o
  -2  13   3      555.91      449.93     70.68 o
  -1  13   3     4122.63     3946.85    177.19 o
   0  13   3     2703.35     3227.66    191.94 o
  -5  14   3     2610.15     2431.38    167.31 o
  -4  14   3      860.75      863.43     94.01 o
   0 -14   4      589.87      764.39    100.16 o
   1 -14   4      411.93      301.60     80.33 o
   2 -14   4       66.61       70.53     55.85 o
   3 -14   4        5.63      -24.21     52.79 o
   4 -14   4      335.27      243.36     56.76 o
   5 -14   4      210.70      203.78     62.50 o
   6 -14   4     1151.09     1231.66     85.26 o
  -2 -13   4      145.13       88.00     92.33 o
  -1 -13   4        3.70        5.90     50.53 o
   0 -13   4      145.91      128.94     41.77 o
   1 -13   4      855.31      766.88    104.11 o
   2 -13   4      559.30      573.26     68.82 o
   3 -13   4      909.93      902.76     94.91 o
   4 -13   4      106.30       86.78     51.08 o
   5 -13   4      411.09      520.94    121.34 o
   6 -13   4     3482.27     3672.55    339.37 o
   7 -13   4     3270.65     3246.28    378.28 o
   8 -13   4     1920.96     1917.39     88.67 o
  -3 -12   4      364.25      363.17     85.62 o
  -2 -12   4     1764.84     1824.38     97.02 o
  -1 -12   4      465.16      457.47     73.67 o
   0 -12   4      242.42      236.34     50.06 o
   1 -12   4     2545.42     2646.27    247.62 o
   2 -12   4     3524.82     3882.22    324.06 o
   3 -12   4     1496.22     1125.23    232.45 o
   4 -12   4      677.11      792.58     92.28 o
   5 -12   4     1427.41     1577.88    126.29 o
   6 -12   4     2577.48     2756.53    129.54 o
   7 -12   4     2799.56     2562.96    127.05 o
   8 -12   4     1324.53     1292.92     70.47 o
   9 -12   4     1205.51     1374.33    103.52 o
  -4 -11   4      818.39      877.23    189.98 o
  -3 -11   4     2995.82     3367.25    120.35 o
  -2 -11   4     2448.67     2708.37    221.89 o
  -1 -11   4     1594.64     1543.03    114.82 o
   0 -11   4     3508.14     3611.26    135.58 o
   1 -11   4     5795.56     5684.02    305.79 o
   2 -11   4     3392.55     3507.38    201.07 o
   3 -11   4     1286.12     1500.50     93.41 o
   4 -11   4      758.64      875.45     65.56 o
   5 -11   4     3389.41     3335.99    130.88 o
   6 -11   4     1616.74     1633.45    102.97 o
   7 -11   4      429.97      371.10     53.87 o
   8 -11   4      804.24      893.92     76.91 o
   9 -11   4      489.90      537.61     74.33 o
  10 -11   4      325.29      350.86     55.40 o
  -5 -10   4     1805.31     1873.59    107.76 o
  -4 -10   4     5614.55     6054.65    168.13 o
  -3 -10   4     4473.10     4983.65    452.08 o
  -2 -10   4     3591.30     3883.49    124.65 o
  -1 -10   4     2210.73     2265.24    208.25 o
   0 -10   4     5834.36     5658.04    129.64 o
   1 -10   4     5670.99     5468.56    141.54 o
   2 -10   4     5423.16     5423.30    218.19 o
   3 -10   4     3016.74     2942.27    281.56 o
   4 -10   4      886.25      934.43     51.08 o
   5 -10   4      788.40      741.88     67.33 o
   6 -10   4       18.24       61.17     37.37 o
   7 -10   4       34.10       44.55     36.17 o
   8 -10   4      448.08      489.18     64.17 o
   9 -10   4       25.50       -1.66     27.28 o
  10 -10   4      197.73      148.29     43.09 o
  -6  -9   4      710.71      797.23    121.99 o
  -5  -9   4      985.01     1183.10     83.03 o
  -4  -9   4     4397.47     4717.54    136.55 o
  -3  -9   4     6974.38     7340.29    246.61 o
  -2  -9   4     3833.71     3857.17    100.30 o
  -1  -9   4     1320.18     1220.77    100.77 o
   0  -9   4     2474.53     2448.94     64.42 o
   1  -9   4     1244.58     1248.37    100.69 o
   2  -9   4      192.45      224.29     30.82 o
   3  -9   4      107.20      125.91     29.99 o
   4  -9   4       66.16       55.14     22.85 o
   5  -9   4      509.33      464.05     51.46 o
   6  -9   4       22.34       38.21     32.09 o
   7  -9   4      780.14     1029.61     67.69 o
   8  -9   4      538.34      609.28     60.33 o
   9  -9   4     1274.90     1218.48     71.52 o
  10  -9   4     2222.22     2010.11     85.05 o
  -7  -8   4       48.93        4.25     36.50 o
  -6  -8   4      141.96      102.59     37.59 o
  -5  -8   4      328.62      298.33     46.27 o
  -4  -8   4        7.71        8.82     32.43 o
  -3  -8   4      122.82      175.83     34.15 o
  -2  -8   4     1181.25     1215.60     68.97 o
  -1  -8   4      126.29      121.81     31.00 o
   0  -8   4       31.54       36.28     26.14 o
   1  -8   4     1573.43     1613.56     86.37 o
   2  -8   4      701.01      771.69     72.20 o
   3  -8   4     1428.43     1362.79     96.68 o
   4  -8   4     7380.17     7276.82    349.68 o
   5  -8   4    10047.62    10061.90    272.68 o
   6  -8   4     8991.75     8954.09    327.05 o
   7  -8   4     2762.37     2824.31    105.83 o
   8  -8   4     2017.29     2247.47    140.82 o
   9  -8   4     5014.40     5253.86    156.00 o
  10  -8   4     4000.85     3944.42    119.08 o
  -8  -7   4       66.09       31.90     77.22 o
  -7  -7   4       74.78       33.05     49.52 o
  -6  -7   4        2.97      -27.24     39.82 o
  -5  -7   4      487.43      458.07     34.23 o
  -4  -7   4     1277.21     1181.81     61.14 o
  -3  -7   4     2110.92     2022.00     59.29 o
  -2  -7   4      153.48      159.25     28.24 o
  -1  -7   4     4636.61     4682.88    131.21 o
   0  -7   4     3467.62     3198.28     80.59 o
   1  -7   4     2411.80     2221.52     74.23 o
   2  -7   4     2207.62     2305.95     72.70 o
   3  -7   4     3184.20     2861.55     85.91 o
   4  -7   4     9433.82     9094.92    668.01 o
   5  -7   4    19211.56    18808.91    344.27 o
   6  -7   4    10025.12    10071.90    177.34 o
   7  -7   4     5524.17     5590.93    139.79 o
   8  -7   4     5584.81     5889.33    142.13 o
   9  -7   4     4877.20     5233.47    138.53 o
  10  -7   4     3033.32     3195.33     94.56 o
  -8  -6   4       74.05       68.68     30.96 o
  -7  -6   4      244.00      208.38     33.97 o
  -6  -6   4      989.24      962.97     82.91 o
  -5  -6   4     4703.75     4606.06     92.58 o
  -4  -6   4     4733.93     4368.16    149.39 o
  -3  -6   4     3795.59     3806.35    207.52 o
  -2  -6   4     2526.18     2517.48     77.21 o
  -1  -6   4     4707.17     4528.57    104.59 o
   0  -6   4    14738.13    15253.65    261.29 o
   1  -6   4    10159.40    10795.40    184.52 o
   2  -6   4      824.82      808.15     52.56 o
   3  -6   4     4244.35     3989.13     89.26 o
   4  -6   4     7359.99     7047.47    208.27 o
   5  -6   4     8900.71     8625.01    186.89 o
   6  -6   4     1827.10     1750.10     54.85 o
   7  -6   4     2197.67     2218.05    147.91 o
   8  -6   4     3538.21     3628.31     98.39 o
   9  -6   4     1556.74     1551.33     65.10 o
  10  -6   4      278.56      365.92     33.27 o
  -9  -5   4     1346.55     1502.96     89.39 o
  -8  -5   4      767.95      822.71     64.36 o
  -7  -5   4     2837.55     2849.53     88.38 o
  -6  -5   4     1677.27     1575.36    322.30 o
  -5  -5   4     8639.45     8171.59    133.30 o
  -4  -5   4    12035.66    11532.00    149.52 o
  -3  -5   4     6341.21     6582.24    111.08 o
  -2  -5   4     3832.48     3740.41     87.18 o
  -1  -5   4    10090.80     9624.13    188.17 o
   0  -5   4    11586.46    11855.77    217.35 o
   1  -5   4    13857.68    14742.09    236.83 o
   2  -5   4     1120.38     1203.11     59.12 o
   3  -5   4     1437.43     1530.39     52.84 o
   4  -5   4     4468.94     4678.70    159.44 o
   5  -5   4     2008.18     2207.22     77.89 o
   6  -5   4     1812.84     1875.54     72.06 o
   7  -5   4      676.49      756.76     60.98 o
   8  -5   4        2.85      -11.10     18.85 o
   9  -5   4      108.16      101.47     21.08 o
  10  -5   4       36.16       39.75     26.14 o
  -9  -4   4     3911.69     3842.74    107.95 o
  -8  -4   4     2525.97     2641.63     93.57 o
  -7  -4   4     4352.62     4309.13     96.60 o
  -6  -4   4     4903.11     4634.06     89.16 o
  -5  -4   4    12871.69    11967.83    145.00 o
  -4  -4   4    12311.15    12038.99    179.17 o
  -3  -4   4     5836.73     5697.69    100.57 o
  -2  -4   4     4712.03     4672.95    115.06 o
  -1  -4   4     8701.00     9062.87    173.75 o
   0  -4   4     2186.80     2005.73     56.57 o
   1  -4   4      651.40      690.53     26.61 o
   2  -4   4       40.02       47.35     15.48 o
   3  -4   4     3644.93     3878.85    117.72 o
   4  -4   4      197.80      214.69     39.90 o
   5  -4   4       90.80      192.50    124.23 o
   6  -4   4      311.97      421.78     86.97 o
   7  -4   4        7.09      -14.74     81.68 o
   8  -4   4      988.73     1013.63    108.74 o
   9  -4   4     1718.89     1542.69    122.68 o
  10  -4   4       32.86       11.40     40.01 o
 -10  -3   4     2148.28     2108.17    109.65 o
  -9  -3   4     2082.39     2125.16     72.04 o
  -8  -3   4     1786.55     1862.04     98.51 o
  -7  -3   4     3183.65     3082.16     81.78 o
  -6  -3   4     3207.64     3065.72     70.16 o
  -5  -3   4     4887.68     4718.64     75.92 o
  -4  -3   4     4049.56     3972.79     77.28 o
  -3  -3   4     1207.95     1163.37     38.29 o
  -2  -3   4      938.31     1015.20     40.20 o
  -1  -3   4       77.77       78.70     23.02 o
   0  -3   4      732.00      793.19     37.98 o
   1  -3   4     1856.73     1808.66     36.55 o
   2  -3   4     3877.76     3922.02     68.06 o
   4  -3   4    10305.97     9773.63    575.25 o
   5  -3   4     4128.07     3967.99    339.67 o
   6  -3   4     1045.00     1106.30     97.42 o
   7  -3   4     1887.01     2384.74    159.40 o
   8  -3   4     5801.57     5830.57    243.36 o
   9  -3   4     2278.60     2345.29    166.60 o
  10  -3   4      631.47      649.19     53.72 o
 -10  -2   4      476.91      441.59     57.49 o
  -9  -2   4      261.38      191.98     30.66 o
  -8  -2   4      258.05      251.12     37.86 o
  -7  -2   4      201.45      228.75     31.06 o
  -6  -2   4        1.70        8.93     18.67 o
  -5  -2   4       23.05       47.69     20.62 o
  -4  -2   4      814.18      767.26     45.20 o
  -3  -2   4     2462.56     2585.58     48.50 o
  -2  -2   4      453.52      475.68     26.87 o
  -1  -2   4    11990.38    12559.90    160.09 o
   0  -2   4    18078.68    19020.25    233.91 o
   1  -2   4     5686.40     5723.42     86.81 o
   2  -2   4    13005.99    12415.93    338.00 o
   4  -2   4    28851.58    27658.95   1325.65 o
   5  -2   4     9962.25     9484.33    584.76 o
   6  -2   4     6826.19     6456.07    178.18 o
   7  -2   4     7845.29     7694.53    214.26 o
   8  -2   4     7190.12     7217.76    236.30 o
   9  -2   4     4300.71     4192.52    189.04 o
  10  -2   4      818.09      774.15     88.31 o
 -11  -1   4       12.63       34.13     35.25 o
 -10  -1   4       84.19      124.77     35.22 o
  -9  -1   4      743.84      887.72     49.80 o
  -8  -1   4     1003.98      996.49     73.63 o
  -7  -1   4     2319.18     2209.55     66.61 o
  -6  -1   4     6485.00     6094.20     90.06 o
  -5  -1   4     2593.27     2377.48     57.75 o
  -4  -1   4      116.22       96.95     15.20 o
  -3  -1   4     7623.04     7995.68    106.34 o
  -2  -1   4    16110.91    17100.48    229.35 o
  -1  -1   4    24824.44    26509.85    337.41 o
   0  -1   4    16628.91    17358.52    213.19 o
   1  -1   4     8064.38     8061.38    110.70 o
   2  -1   4    35074.02    34821.96    870.97 o
   3  -1   4    18975.28    18014.91    625.89 o
   4  -1   4    12620.20    11952.64    532.16 o
   5  -1   4     5021.80     4609.36    231.90 o
   6  -1   4     6413.09     6032.92    145.64 o
   7  -1   4     8540.41     8722.36    208.57 o
   8  -1   4     1418.25     1439.22     68.76 o
   9  -1   4      209.58      209.71     24.95 o
  10  -1   4      766.34      765.10    105.20 o
 -11   0   4      488.91      443.44     59.39 o
 -10   0   4     1711.05     1931.63     76.55 o
  -9   0   4     2338.61     2382.60     81.09 o
  -8   0   4     2281.15     2282.83     68.26 o
  -7   0   4     4706.89     4314.65     85.72 o
  -6   0   4    11809.89    11469.57    176.44 o
  -5   0   4    11440.21    11225.37    157.06 o
  -4   0   4      427.83      359.77     21.78 o
  -3   0   4     6029.76     6283.67     87.98 o
  -2   0   4    14360.35    14492.26    181.95 o
  -1   0   4     7770.75     7976.75    115.44 o
   0   0   4     4530.07     4703.40     72.79 o
   1   0   4     7566.10     7965.08    116.66 o
   2   0   4     8163.59     8563.78    210.46 o
   3   0   4    15274.13    15927.50    727.49 o
   4   0   4     3385.45     3212.33    178.98 o
   5   0   4      464.99      354.80     82.78 o
   6   0   4      851.17      849.88     49.98 o
   7   0   4      526.47      562.50     36.52 o
   8   0   4        3.66        5.25     16.90 o
   9   0   4        1.63     1210.93   1946.78 o
  10   0   4      294.77      260.76     35.81 o
 -11   1   4     3232.91     3599.00    130.93 o
 -10   1   4     2806.16     3044.46     98.36 o
  -9   1   4     2191.17     2181.40     70.43 o
  -8   1   4     4362.66     4333.80     93.37 o
  -7   1   4    13679.04    12631.62    175.12 o
  -6   1   4    12714.05    12037.58    182.99 o
  -5   1   4     6948.92     6899.86    112.19 o
  -4   1   4     2096.36     2053.18     45.66 o
  -3   1   4     4669.81     4856.88     79.60 o
  -2   1   4    11576.60    12039.26    154.67 o
  -1   1   4      704.84      729.34     29.94 o
   0   1   4     2306.92     2774.75     43.81 o
   1   1   4     3500.56     3745.74     58.09 o
   2   1   4     2853.99     3106.79     83.33 o
   3   1   4        7.82        2.71     21.33 o
   4   1   4      256.15      269.22     29.16 o
   5   1   4        4.16       19.22     20.65 o
   6   1   4      684.16      813.45     49.48 o
   7   1   4     1650.36     1549.25     63.56 o
   8   1   4     2076.68     2121.41     96.13 o
   9   1   4      762.69      779.62    457.25 o
 -11   2   4     5276.08     5496.34    228.28 o
 -10   2   4     2825.23     3025.80    101.60 o
  -9   2   4     4434.64     4373.35     99.99 o
  -8   2   4     3138.35     2921.44     72.08 o
  -7   2   4    11568.14    10921.51    155.72 o
  -6   2   4     9033.51     8365.11    134.59 o
  -5   2   4     1033.59      918.59     41.98 o
  -4   2   4      858.67      847.52     33.46 o
  -3   2   4     4620.58     4952.00     86.39 o
  -2   2   4       17.44       19.40     16.52 o
  -1   2   4       63.57       92.61     15.52 o
   0   2   4      529.66      525.85     21.06 o
   1   2   4     2059.69     2240.90     48.25 o
   2   2   4     1788.66     1897.22     53.95 o
   3   2   4     4068.61     4237.11    111.78 o
   4   2   4       42.41       42.43     18.17 o
   5   2   4      220.42      251.22     25.00 o
   6   2   4     2416.78     2256.27     63.74 o
   7   2   4     4285.67     4138.87     99.13 o
   8   2   4     1458.77     1489.56    140.05 o
   9   2   4     1528.38     7668.49   3875.66 o
 -11   3   4     1511.18     1480.19     89.07 o
 -10   3   4     1626.52     1786.40    116.08 o
  -9   3   4     1164.03     1143.36     67.55 o
  -8   3   4      238.00      211.28     30.12 o
  -7   3   4     2120.68     2112.39     56.65 o
  -6   3   4      277.92      272.08     28.86 o
  -5   3   4      223.14      192.03     26.91 o
  -4   3   4      789.66      870.84     37.29 o
  -3   3   4     3597.23     3689.32     75.44 o
  -2   3   4    10030.09    11175.61    160.86 o
  -1   3   4     4393.48     4806.76     71.87 o
   0   3   4     2624.23     2685.05     49.18 o
   1   3   4    13417.71    14421.58    181.35 o
   2   3   4    18305.76    18595.37    250.78 o
   3   3   4     3703.52     3679.33    137.24 o
   4   3   4      697.03      700.50     39.18 o
   5   3   4     4228.98     4173.02     91.52 o
   6   3   4     7074.78     6936.12    134.59 o
   7   3   4     2986.07     2971.50    153.66 o
   8   3   4      219.52      263.14     52.70 o
   9   3   4     1371.93     1257.94     72.19 o
 -11   4   4       15.99       33.57     34.97 o
 -10   4   4      959.08      965.82     90.01 o
  -9   4   4      176.20      172.34     35.43 o
  -8   4   4     1324.63     1371.28    100.33 o
  -7   4   4     1832.92     1800.35     62.35 o
  -6   4   4     1367.84     1330.23     45.71 o
  -5   4   4     2346.31     2277.53     62.48 o
  -4   4   4     4246.97     4145.06     89.74 o
  -3   4   4    16127.04    16536.75    232.44 o
  -2   4   4    20711.57    21800.24    292.03 o
  -1   4   4    14265.92    14568.71    206.49 o
   0   4   4     7323.27     7122.71     92.72 o
   1   4   4    23566.34    24028.59    295.99 o
   2   4   4    23917.01    23887.19    296.50 o
   3   4   4     4927.15     4518.52     97.70 o
   4   4   4     4821.46     4791.96    113.96 o
   5   4   4     3596.10     3490.89     89.06 o
   6   4   4     2781.69     2832.29     88.99 o
   7   4   4     2645.26     2588.16    257.60 o
   8   4   4      192.31      193.41     94.10 o
 -11   5   4     1468.30     1557.88    111.70 o
 -10   5   4     2821.35     2914.16    105.63 o
  -9   5   4      338.15      399.26     48.44 o
  -8   5   4     3132.06     2959.23     93.40 o
  -7   5   4     7644.80     7492.98    147.49 o
  -6   5   4     3888.91     4063.46     71.42 o
  -5   5   4     1668.73     1696.15     57.36 o
  -4   5   4    14077.16    14417.58    250.30 o
  -3   5   4    20848.76    21278.58    296.06 o
  -2   5   4     8237.17     8315.82    136.42 o
  -1   5   4     3104.64     2811.74     68.35 o
   0   5   4     9296.33     9470.05    127.74 o
   1   5   4    10738.91    10521.88    149.61 o
   2   5   4     7264.59     6724.73    105.27 o
   3   5   4     3537.34     3208.27     75.16 o
   4   5   4      317.66      343.19     40.01 o
   5   5   4      764.70      737.66     60.00 o
   6   5   4      282.61      270.99    117.95 o
   7   5   4      252.89      209.08    235.25 o
   8   5   4       24.57        3.36     26.30 o
 -11   6   4     2398.50     2375.05    118.67 o
 -10   6   4     1793.34     1807.43     63.99 o
  -9   6   4     3772.54     3720.30    126.50 o
  -8   6   4     9977.76     9509.16    188.44 o
  -7   6   4     3083.21     3156.94     77.21 o
  -6   6   4      287.38      278.11     26.53 o
  -5   6   4      902.96      775.83    110.95 o
  -4   6   4     8774.68     9187.97    168.58 o
  -3   6   4     8257.28     8443.79    136.25 o
  -2   6   4     1418.55     1454.09     60.23 o
  -1   6   4     4523.61     4891.25     91.72 o
   0   6   4     3285.37     3366.67     62.22 o
   1   6   4      593.42      533.37     32.45 o
   2   6   4      162.60      162.16     22.99 o
   3   6   4      905.57      876.47     56.88 o
   4   6   4        1.91       20.24     34.23 o
   5   6   4      384.96      356.14     84.63 o
   6   6   4     1470.06     1232.90    343.49 o
   7   6   4      652.55      738.38    257.79 o
 -11   7   4     2280.49     2427.26     98.51 o
 -10   7   4     1393.10     1380.98     59.64 o
  -9   7   4     3420.26     3293.11     95.73 o
  -8   7   4     7352.46     7195.35    168.82 o
  -7   7   4     1816.48     1802.77     56.24 o
  -6   7   4      575.70      676.83     45.52 o
  -5   7   4     1195.15     1218.99    104.28 o
  -4   7   4       89.27      116.09     28.52 o
  -3   7   4      424.84      418.96     37.60 o
  -2   7   4      118.30      162.27     25.38 o
  -1   7   4      301.13      336.54     30.31 o
   0   7   4       21.04       44.52     21.69 o
   1   7   4      265.32      287.99     39.32 o
   2   7   4       98.52       75.08     40.67 o
   3   7   4       50.53       41.60     28.49 o
   4   7   4     2194.04     2017.15    168.50 o
   5   7   4     3917.41     2106.95    448.87 o
   6   7   4     2081.85     2003.39    465.87 o
 -11   8   4      997.18      965.33     85.19 o
 -10   8   4     1503.51     1535.70     71.50 o
  -9   8   4     1761.25     1776.18     90.30 o
  -8   8   4     2433.76     2547.84    122.32 o
  -7   8   4       39.73       18.51     28.36 o
  -6   8   4      250.34      214.55     36.96 o
  -5   8   4      190.32      391.63     56.25 o
  -4   8   4        8.26      -13.67     25.47 o
  -3   8   4     2370.15     2180.20     68.56 o
  -2   8   4      949.44      952.01     48.13 o
  -1   8   4      598.34      530.04     37.15 o
   0   8   4     1185.15     1163.59     80.35 o
   1   8   4     1208.24     1225.23     88.46 o
   2   8   4      680.65      661.71    125.99 o
   3   8   4      497.31      448.05     86.71 o
   4   8   4      780.26      897.68    158.31 o
   5   8   4     2507.09     2312.53    290.79 o
 -10   9   4       75.80       59.36     44.92 o
  -9   9   4      103.91      149.45     44.91 o
  -8   9   4      316.94      295.40     62.05 o
  -7   9   4      646.63      595.42     41.72 o
  -6   9   4     1910.83     1849.10     96.50 o
  -5   9   4     4372.87     4327.41    164.33 o
  -4   9   4     6542.58     6461.34    145.46 o
  -3   9   4     3723.53     3584.85     95.55 o
  -2   9   4     2788.12     2591.75     79.98 o
  -1   9   4     4505.94     4483.83    145.46 o
   0   9   4     4641.52     4548.40    135.63 o
   1   9   4     5761.20     5668.88    248.54 o
   2   9   4      855.24      777.89     90.93 o
   3   9   4     1275.52     1263.67     97.33 o
   4   9   4     1395.19     1374.02    103.06 o
 -10  10   4     1292.19     1113.51    116.67 o
  -9  10   4     2118.71     2109.61    110.23 o
  -8  10   4     2066.95     1856.42    116.31 o
  -7  10   4     2355.81     2408.72    121.11 o
  -6  10   4     5527.31     5147.24    171.90 o
  -5  10   4     8866.88     8644.57    245.14 o
  -4  10   4     8097.32     7995.34    170.94 o
  -3  10   4     7563.58     7018.30    206.46 o
  -2  10   4     3755.09     3611.34     95.69 o
  -1  10   4     6349.50     6197.75    241.48 o
   0  10   4     8713.13     9082.23    290.64 o
   1  10   4     1630.01     1705.98    192.78 o
   2  10   4      760.00      623.55    121.43 o
   3  10   4     1252.81     1249.54    142.13 o
  -9  11   4     2899.42     3036.90    154.07 o
  -8  11   4     1697.26     1695.79    107.10 o
  -7  11   4     1196.92     1174.33    186.90 o
  -6  11   4     3111.46     3142.20    156.30 o
  -5  11   4     6434.07     6249.67    194.48 o
  -4  11   4     4903.63     4688.70    150.27 o
  -3  11   4     2992.81     2877.05     99.88 o
  -2  11   4     1636.28     1511.31     80.20 o
  -1  11   4     2059.74     2070.12    102.87 o
   0  11   4     1123.63     1289.55    113.76 o
   1  11   4      596.96      686.85     83.46 o
   2  11   4       16.61       24.29     37.19 o
  -8  12   4      565.17      498.95     69.69 o
  -7  12   4       34.34       18.57     43.74 o
  -6  12   4     1223.59     1107.53     81.99 o
  -5  12   4     1222.94     1061.55     91.96 o
  -4  12   4      290.27      254.62     56.30 o
  -3  12   4      226.83      191.31     48.44 o
  -2  12   4      110.42      112.49     38.74 o
  -1  12   4       75.94       58.92     42.87 o
   0  12   4       57.08       51.69     45.49 o
   1  12   4      162.78      117.51     62.11 o
  -7  13   4        4.73       43.44     48.81 o
  -6  13   4       29.69      -48.36     48.36 o
  -5  13   4      135.11       72.35     44.63 o
  -4  13   4      195.16      178.95     55.27 o
  -3  13   4       56.88       90.17     37.62 o
  -2  13   4      249.88      257.61     65.16 o
  -1  13   4      980.25     1370.97    136.54 o
   0 -14   5      798.27      859.52     83.38 o
   1 -14   5     1906.77     2071.04    127.00 o
   2 -14   5     2431.96     2543.00    133.25 o
   3 -14   5     1910.51     2067.99    156.74 o
   4 -14   5     2150.93     2151.30    196.06 o
   5 -14   5     1961.36     2144.67    110.58 o
  -2 -13   5     1318.76     1344.75    101.76 o
  -1 -13   5      875.41     1046.76    212.23 o
   0 -13   5      457.07      535.97     52.75 o
   1 -13   5     1563.77     1556.36    223.92 o
   2 -13   5      900.91     1016.28    198.29 o
   3 -13   5      613.59      500.27     66.96 o
   4 -13   5      788.50      898.63     80.84 o
   5 -13   5      507.23      468.18     76.85 o
   6 -13   5      314.81      283.23     81.10 o
   7 -13   5      649.40      576.23    168.40 o
  -3 -12   5     2268.17     2316.66    174.59 o
  -2 -12   5     1103.84     1254.62    136.85 o
  -1 -12   5      880.37     1039.97    133.19 o
   0 -12   5      555.80      547.36     53.49 o
   1 -12   5      523.60      536.96     68.92 o
   2 -12   5       31.82       60.23     98.81 o
   3 -12   5        4.74       -2.50    127.38 o
   4 -12   5      231.03      230.72     61.95 o
   5 -12   5        9.30       -9.74     51.53 o
   6 -12   5      592.92      508.03     51.63 o
   7 -12   5       37.36       33.96     27.23 o
   8 -12   5      165.51      124.70     59.32 o
   9 -12   5      103.56      106.88     39.73 o
  -4 -11   5     1916.49     1993.52    146.60 o
  -3 -11   5      525.19      634.64     71.06 o
  -2 -11   5      469.06      506.02     62.79 o
  -1 -11   5     1132.50     1111.62     87.67 o
   0 -11   5       48.13       25.93     38.22 o
   1 -11   5      261.49      269.45     54.49 o
   2 -11   5      182.92      180.25     49.74 o
   3 -11   5       73.53       54.67     56.91 o
   4 -11   5      706.74      664.68    149.87 o
   5 -11   5     3152.20     3054.59    123.28 o
   6 -11   5     2285.10     2170.98    201.01 o
   7 -11   5      152.03      162.51     38.66 o
   8 -11   5      221.14      339.24    168.43 o
   9 -11   5     1542.89     1693.53    107.53 o
  -5 -10   5       57.66       74.43     36.76 o
  -4 -10   5       16.11       38.12     34.12 o
  -3 -10   5       42.33       34.74     70.00 o
  -2 -10   5      246.67      337.14     61.96 o
  -1 -10   5      131.51      133.18     65.92 o
   0 -10   5     2724.96     2606.07    112.68 o
   1 -10   5     3856.90     3810.78    163.62 o
   2 -10   5     3804.33     3942.36    283.40 o
   3 -10   5     1599.92     1547.99    223.01 o
   4 -10   5     3548.74     3489.44    322.91 o
   5 -10   5     6278.78     6400.18    183.19 o
   6 -10   5     4407.15     4372.20    153.00 o
   7 -10   5     1624.91     1702.23    107.26 o
   8 -10   5     2674.47     2714.95    214.82 o
   9 -10   5     2148.62     2216.19     91.64 o
  10 -10   5     1703.78     1855.01    106.88 o
  -6  -9   5      351.82      320.01     39.52 o
  -5  -9   5     1781.59     1834.83     79.52 o
  -4  -9   5     2956.14     3205.30    197.62 o
  -3  -9   5      938.13      967.64     91.99 o
  -2  -9   5      562.80      631.59     46.09 o
  -1  -9   5     3587.19     3588.11     88.07 o
   0  -9   5    10921.64    10472.03    380.04 o
   1  -9   5    12138.36    12073.80    436.33 o
   2  -9   5     7320.86     7358.39    344.20 o
   3  -9   5     7690.56     7543.37    450.12 o
   4  -9   5    15739.98    15364.36    692.67 o
   5  -9   5     6494.12     6314.77    164.40 o
   6  -9   5     3519.48     3631.61    122.59 o
   7  -9   5     2370.64     2459.91     99.04 o
   8  -9   5     3593.09     3920.39    135.41 o
   9  -9   5     1207.28     1298.40    138.19 o
  10  -9   5      531.60      518.08     43.92 o
  -7  -8   5      395.57      359.80     58.59 o
  -6  -8   5     1086.72     1249.59     73.92 o
  -5  -8   5     1856.04     1812.07    138.60 o
  -4  -8   5     7239.83     7185.19    208.77 o
  -3  -8   5     4443.93     4629.40    160.12 o
  -2  -8   5      826.77      875.18     45.77 o
  -1  -8   5     4952.40     4847.86    132.88 o
   0  -8   5     9756.41     9337.02    232.69 o
   1  -8   5     3989.72     3905.04    180.77 o
   2  -8   5     6391.60     6401.33    377.87 o
   3  -8   5     3976.59     3852.44    141.78 o
   4  -8   5     8616.11     7972.27    396.14 o
   5  -8   5     8390.23     8447.38    203.80 o
   6  -8   5     1322.41     1292.74     58.50 o
   7  -8   5      746.93      696.48    113.28 o
   8  -8   5       14.03        5.71     26.29 o
   9  -8   5      274.25      238.00     53.38 o
  10  -8   5        8.45       52.17     21.90 o
  -8  -7   5     1400.43     1623.34    161.72 o
  -7  -7   5      557.02      599.66     57.84 o
  -6  -7   5     2992.39     3133.39    104.19 o
  -5  -7   5     4285.89     4241.98    120.65 o
  -4  -7   5     1848.84     1836.42     77.72 o
  -3  -7   5     1019.03      993.75     39.90 o
  -2  -7   5     1134.57     1180.62     63.68 o
  -1  -7   5     2059.45     1960.35     61.74 o
   0  -7   5     2162.51     2120.50     95.36 o
   1  -7   5      466.33      516.89     34.83 o
   2  -7   5     3553.08     3777.43    102.73 o
   3  -7   5      269.82      312.41     24.46 o
   4  -7   5       84.63      107.37     88.97 o
   5  -7   5       13.92        6.82     21.84 o
   6  -7   5      283.78      277.70     26.21 o
   7  -7   5      131.61      146.51     30.90 o
   8  -7   5     1021.43     1073.74     55.24 o
   9  -7   5     3036.35     3179.10     99.11 o
  10  -7   5     2574.91     2633.30     82.92 o
  -8  -6   5     2273.14     2328.55    107.48 o
  -7  -6   5     1306.34     1410.71     83.19 o
  -6  -6   5     2696.89     2829.72     93.66 o
  -5  -6   5     4508.97     4051.02    414.20 o
  -4  -6   5     1191.89     1173.82     63.24 o
  -3  -6   5     1037.86     1077.57     40.85 o
  -2  -6   5      186.45      154.46     36.21 o
  -1  -6   5      204.47      237.00     33.01 o
   0  -6   5      406.13      492.71     41.95 o
   1  -6   5      106.14       93.33     20.37 o
   2  -6   5       46.36       55.27     21.16 o
   3  -6   5     1037.69     1069.01     36.07 o
   4  -6   5     3151.56     3092.99    102.16 o
   5  -6   5     1183.52     1136.76     49.51 o
   6  -6   5      283.39      271.17     25.22 o
   7  -6   5     1754.22     1736.93     56.37 o
   8  -6   5     4661.24     4691.99    112.39 o
   9  -6   5     3901.42     3945.81    106.50 o
  10  -6   5     2887.14     2709.95    109.97 o
  -9  -5   5     2091.01     2006.87    111.83 o
  -8  -5   5     1854.05     1772.08     74.61 o
  -7  -5   5     1253.56     1130.13     85.43 o
  -6  -5   5     1983.65     1900.86     87.76 o
  -5  -5   5        6.02       -2.26     19.24 o
  -4  -5   5      102.84       83.40     23.70 o
  -3  -5   5     1384.37     1526.98     76.06 o
  -2  -5   5      735.63      664.78     64.38 o
  -1  -5   5     4336.20     4339.19    109.41 o
   0  -5   5     5777.16     6046.42    139.17 o
   1  -5   5      981.44      910.16     35.95 o
   2  -5   5     1761.92     1770.41     49.46 o
   3  -5   5    11637.20    12002.74    311.43 o
   4  -5   5    10275.90    10531.19    359.02 o
   5  -5   5     2175.06     2235.93     71.03 o
   6  -5   5     1870.03     2040.86     97.01 o
   7  -5   5     2840.09     2904.11    148.37 o
   8  -5   5     5854.91     5659.80    188.73 o
   9  -5   5     3400.39     3331.82    113.74 o
  10  -5   5      826.96      843.29     52.04 o
  -9  -4   5      211.81      175.71     35.09 o
  -8  -4   5       18.11       13.15     26.30 o
  -7  -4   5       56.01       33.71     30.42 o
  -6  -4   5      637.58      586.94     35.45 o
  -5  -4   5     1764.27     1698.99     45.94 o
  -4  -4   5     2520.16     2500.20     58.28 o
  -3  -4   5     1326.90     1282.93     54.19 o
  -2  -4   5    15073.25    15392.77    250.64 o
  -1  -4   5    23087.14    22876.74    385.16 o
   0  -4   5    12577.79    12342.06    296.80 o
   1  -4   5     6020.67     5714.88     85.92 o
   2  -4   5     7642.72     7168.82    107.16 o
   3  -4   5    16360.93    16342.83    349.59 o
   4  -4   5     7772.90     7497.84    183.94 o
   5  -4   5     6404.51     6461.35    212.87 o
   6  -4   5     3850.49     3912.74    199.90 o
   7  -4   5     2416.36     2469.51    546.43 o
   8  -4   5     3994.39     4239.57    281.85 o
   9  -4   5     1734.53     1434.61    466.13 o
 -10  -3   5     1313.28     1457.71    111.92 o
  -9  -3   5     1442.96     1471.06     71.64 o
  -8  -3   5     1517.65     1445.79     74.37 o
  -7  -3   5     2735.38     2772.03     88.18 o
  -6  -3   5     9961.44     9353.50    133.75 o
  -5  -3   5    10108.33     9381.22    122.55 o
  -4  -3   5     8118.62     8470.53    133.97 o
  -3  -3   5     6175.01     6159.79    109.60 o
  -2  -3   5    23925.53    24890.86    329.74 o
  -1  -3   5    26289.61    27162.18    370.20 o
   0  -3   5    32570.98    33874.65    373.18 o
   1  -3   5    14213.62    14417.75    188.72 o
   2  -3   5    12640.75    12625.65    302.40 o
   3  -3   5    13037.71    12578.80    557.06 o
   5  -3   5      644.98     1076.07    236.14 o
   6  -3   5      750.22      850.78     86.79 o
   7  -3   5      328.44      289.30    122.53 o
   8  -3   5      157.03      332.31    120.00 o
   9  -3   5     1319.08     1680.42    237.82 o
 -10  -2   5     2985.24     2926.57     90.94 o
  -9  -2   5      818.62      903.61     53.20 o
  -8  -2   5     1484.57     1560.90     63.66 o
  -7  -2   5     5467.19     5318.85    116.14 o
  -6  -2   5     6934.82     6655.77     96.80 o
  -5  -2   5     3713.00     3437.15     80.54 o
  -4  -2   5     5619.88     5506.62     95.17 o
  -3  -2   5     8963.88     9208.81    139.94 o
  -2  -2   5    23196.21    24265.01    333.70 o
  -1  -2   5    10893.49    11426.83    154.31 o
   0  -2   5     8920.19     9625.14    124.32 o
   1  -2   5     6226.44     6389.02     99.04 o
   2  -2   5     3851.02     3668.95    162.93 o
   3  -2   5      500.26      452.60     61.02 o
   5  -2   5       12.42        8.58     54.30 o
   6  -2   5      129.58      124.72     52.18 o
   7  -2   5     1319.66     1546.98    112.79 o
   8  -2   5     2362.03     2759.78    242.59 o
   9  -2   5     2144.11     1875.15    231.67 o
 -10  -1   5     3446.61     3434.82    126.08 o
  -9  -1   5      907.35      940.26     54.78 o
  -8  -1   5     3042.27     3132.47     83.41 o
  -7  -1   5     1063.52     1115.84     47.82 o
  -6  -1   5     3299.46     3135.30     61.65 o
  -5  -1   5      443.52      442.36     34.36 o
  -4  -1   5      127.62      200.75     24.05 o
  -3  -1   5      280.59      343.87     25.66 o
  -2  -1   5     1500.42     1629.16     48.02 o
  -1  -1   5       65.89      114.21     18.23 o
   0  -1   5     4348.66     4356.90     62.28 o
   1  -1   5        8.35        4.44     11.55 o
   2  -1   5      584.68      612.02     38.94 o
   3  -1   5      970.38      921.79     83.27 o
   4  -1   5     4164.54     4023.71    204.08 o
   5  -1   5     3036.00     3055.67    130.88 o
   6  -1   5     3944.08     3600.53    119.38 o
   7  -1   5     9381.92     9394.39    219.88 o
   8  -1   5     5647.76     5482.16    140.67 o
   9  -1   5     1214.45     1269.32    122.55 o
 -11   0   5     3884.93     3935.02    156.42 o
 -10   0   5     2229.24     2274.51     77.98 o
  -9   0   5      569.87      552.31     46.25 o
  -8   0   5     1736.11     1771.01     69.01 o
  -7   0   5     1068.36     1001.69     44.63 o
  -6   0   5      308.39      304.09     24.28 o
  -5   0   5       96.85      128.14     28.79 o
  -4   0   5      102.06      132.52     21.56 o
  -3   0   5     9674.05    10742.55    166.59 o
  -2   0   5     1367.51     1368.95     43.75 o
  -1   0   5     2928.87     2993.60     60.03 o
   0   0   5     3718.51     3794.65     52.46 o
   1   0   5     4505.09     4743.89     72.52 o
   2   0   5     1727.01     1639.88     57.02 o
   3   0   5     4731.31     4731.98    128.05 o
   4   0   5     2711.97     2739.46    176.54 o
   5   0   5     4924.91     4765.39    110.00 o
   6   0   5     7842.53     7736.60    151.13 o
   7   0   5     8491.49     8106.12    150.90 o
   8   0   5     5434.46     5356.15    111.39 o
   9   0   5     1097.96     1144.32     47.41 o
 -11   1   5      691.27      585.87     52.08 o
 -10   1   5      422.97      432.80     43.96 o
  -9   1   5        6.12       49.42     29.38 o
  -8   1   5      952.46      947.55     51.40 o
  -7   1   5      434.50      396.38     33.45 o
  -6   1   5     1134.18     1041.39     42.62 o
  -5   1   5     1503.18     1410.59     47.01 o
  -4   1   5     4671.33     4917.39     81.51 o
  -3   1   5     8240.06     8247.83    141.28 o
  -2   1   5    12176.81    13019.23    190.64 o
  -1   1   5     5367.57     6020.53     88.01 o
   0   1   5     2599.29     2636.00     42.36 o
   1   1   5     7807.93     7879.97    111.49 o
   2   1   5    15903.77    16087.93    362.74 o
   3   1   5     9308.71     9877.51    251.17 o
   4   1   5      720.22      767.71     43.23 o
   5   1   5     2199.32     2240.36     56.96 o
   6   1   5     3213.75     3156.11     69.27 o
   7   1   5     3734.00     3647.26     81.62 o
   8   1   5     2669.58     2655.13    750.24 o
   9   1   5      781.16      781.72    274.05 o
 -11   2   5      472.60      424.40     46.69 o
 -10   2   5       27.15       63.74     33.76 o
  -9   2   5     2279.46     2356.08     81.15 o
  -8   2   5     3523.32     3510.41     89.51 o
  -7   2   5     7777.12     7444.76    132.70 o
  -6   2   5     5357.81     5103.71     89.42 o
  -5   2   5     3691.12     3387.71     75.62 o
  -4   2   5    12428.17    12528.46    186.39 o
  -3   2   5    27157.63    28432.03    415.59 o
  -2   2   5    27081.41    28638.03    368.37 o
  -1   2   5    14603.39    15417.70    225.06 o
   0   2   5     3641.67     3764.00     58.12 o
   1   2   5    15619.63    16613.32    215.42 o
   2   2   5     7533.36     7314.95    142.61 o
   3   2   5     3793.80     4047.69    171.60 o
   4   2   5     1167.54     1147.54     52.98 o
   5   2   5      800.45      795.76     55.59 o
   6   2   5     4878.57     4899.56    105.47 o
   7   2   5      495.80      492.78     39.55 o
   8   2   5       23.35       20.93     21.55 o
 -11   3   5     1775.33     1862.38    127.21 o
 -10   3   5     1653.68     1725.76     56.52 o
  -9   3   5     2074.60     2116.78     78.83 o
  -8   3   5     8995.75     8624.28    164.26 o
  -7   3   5    15997.66    15450.79    208.06 o
  -6   3   5     8681.13     8490.51    156.12 o
  -5   3   5     9463.41     9473.07    134.37 o
  -4   3   5    17764.15    18651.12    338.26 o
  -3   3   5    21058.02    22484.55    318.64 o
  -2   3   5    12247.96    13020.47    186.67 o
  -1   3   5     4762.86     5171.44     80.25 o
   0   3   5     5208.76     5200.01     70.74 o
   1   3   5     8344.04     8421.15    125.90 o
   2   3   5     2623.90     2682.68     72.44 o
   3   3   5      371.67      357.14     35.21 o
   4   3   5      154.49      132.18     24.70 o
   5   3   5      298.91      248.29     37.12 o
   6   3   5      277.52      258.39     48.49 o
   7   3   5       11.77       11.50     67.20 o
   8   3   5       28.88       22.53     44.79 o
 -11   4   5     2375.24     2443.38    101.85 o
 -10   4   5      774.06      740.32     45.30 o
  -9   4   5      607.82      653.91     51.24 o
  -8   4   5     1524.98     1390.61     98.90 o
  -7   4   5     7777.82     7645.68    119.02 o
  -6   4   5     5400.73     5488.81    105.52 o
  -5   4   5     1029.37     1028.95     40.08 o
  -4   4   5     7935.23     8422.86    133.03 o
  -3   4   5    10538.00    11206.78    172.78 o
  -2   4   5     8036.23     8682.76    138.82 o
  -1   4   5      691.36      870.76     40.82 o
   0   4   5      992.13     1044.78     45.55 o
   1   4   5       39.82       57.04     21.66 o
   2   4   5      724.83      705.99    110.05 o
   3   4   5      732.56      736.28     46.11 o
   4   4   5     1962.33     1894.93    178.17 o
   5   4   5     3330.85     3300.50    146.96 o
   6   4   5     2522.30     2605.31    287.05 o
   7   4   5      732.27      661.49    137.05 o
   8   4   5      347.57      355.52     43.09 o
 -11   5   5      144.47      113.34     32.63 o
 -10   5   5      566.95      547.21     43.17 o
  -9   5   5     1006.80     1072.98    102.62 o
  -8   5   5       73.88       66.96     34.55 o
  -7   5   5       86.03      104.68     26.04 o
  -6   5   5      361.66      352.37     32.81 o
  -5   5   5      854.71     1011.71     43.76 o
  -4   5   5      648.51      868.28     48.17 o
  -3   5   5      205.53      143.14     25.37 o
  -2   5   5      569.02      548.34     37.28 o
  -1   5   5      989.52     1273.49     46.95 o
   0   5   5     2611.02     2506.62     58.55 o
   1   5   5     8243.24     8053.34    132.92 o
   2   5   5     7677.65     7458.71    161.88 o
   3   5   5     5668.27     5310.47    271.51 o
   4   5   5     2770.96     2673.07    265.24 o
   5   5   5     7111.52     7172.41    173.56 o
   6   5   5     7393.72     7612.47    335.95 o
   7   5   5     1545.13     1541.21    215.41 o
 -11   6   5      493.70      510.98     44.65 o
 -10   6   5        1.32       -0.27     29.49 o
  -9   6   5       15.22       19.01     28.64 o
  -8   6   5        3.29       18.42     32.71 o
  -7   6   5     1215.11     1137.08     64.63 o
  -6   6   5      871.57      881.16     60.71 o
  -5   6   5     3389.23     3526.65     76.74 o
  -4   6   5     3771.51     3871.72     97.62 o
  -3   6   5     3195.31     3188.70     83.36 o
  -2   6   5     2399.94     2480.46     59.68 o
  -1   6   5     2247.34     2334.67     58.37 o
   0   6   5     3135.11     3284.50    129.52 o
   1   6   5     9408.69     9109.52    196.99 o
   2   6   5     4735.45     4542.93    255.56 o
   3   6   5      685.62      629.42    145.02 o
   4   6   5     6756.95     6218.09    571.67 o
   5   6   5     5578.53     5736.13    628.50 o
   6   6   5     2985.00     3035.16    751.67 o
 -11   7   5      207.85      221.07     35.58 o
 -10   7   5       85.30       72.26     33.36 o
  -9   7   5     1945.23     1912.34     92.66 o
  -8   7   5     1930.15     1967.34    134.87 o
  -7   7   5     2356.99     2263.41     91.62 o
  -6   7   5     2563.00     2680.57     91.45 o
  -5   7   5     4616.93     4631.05     99.36 o
  -4   7   5     7787.69     7616.39    145.55 o
  -3   7   5     7180.91     7067.77    116.66 o
  -2   7   5     2189.45     2166.24     56.78 o
  -1   7   5     2728.28     2677.47     60.68 o
   0   7   5     5244.66     5181.01    204.05 o
   1   7   5     5441.53     5392.40    131.69 o
   2   7   5     1126.32     1158.08    196.37 o
   3   7   5     1129.43     1100.38    147.18 o
   4   7   5     2778.67     2893.96    397.14 o
   5   7   5     2149.81     2075.36    307.05 o
   6   7   5      453.42      416.95     52.51 o
 -10   8   5     1659.97     1430.36    156.37 o
  -9   8   5     4792.27     4857.76    147.60 o
  -8   8   5     8187.07     8312.45    223.89 o
  -7   8   5     5817.04     5799.32    178.41 o
  -6   8   5     4242.46     4160.20    144.04 o
  -5   8   5     9830.82     9686.30    157.45 o
  -4   8   5    10826.42    10307.69    243.70 o
  -3   8   5     3579.16     3506.37    100.03 o
  -2   8   5     1000.51     1067.90     52.48 o
  -1   8   5     3011.94     2769.69     82.56 o
   0   8   5     3494.53     3408.19     89.63 o
   1   8   5     1382.80     1331.86    119.32 o
   2   8   5      758.14      573.30     66.13 o
   3   8   5      230.05      221.09     60.89 o
   4   8   5      318.02      259.58     93.84 o
   5   8   5      119.63       89.83     30.98 o
 -10   9   5     2589.96     2499.21    109.82 o
  -9   9   5    10009.83     9860.49    242.82 o
  -8   9   5     4816.47     4883.23    182.56 o
  -7   9   5     3018.69     3010.60    165.59 o
  -6   9   5     4264.42     3974.63    156.12 o
  -5   9   5     8401.62     8366.68    240.81 o
  -4   9   5     3916.58     3800.39    136.35 o
  -3   9   5      582.03      518.71     58.51 o
  -2   9   5      138.64      106.92     33.34 o
  -1   9   5      644.08      648.70     64.18 o
   0   9   5      261.75      166.61     49.26 o
   1   9   5      273.66      233.87     57.12 o
   2   9   5       68.48       55.36     51.21 o
   3   9   5       11.97       10.07     62.67 o
 -10  10   5      921.51     1067.12    140.45 o
  -9  10   5     2234.90     2107.54     98.30 o
  -8  10   5      515.85      452.35     64.97 o
  -7  10   5      112.04       79.15     53.31 o
  -6  10   5      844.92      953.29     86.87 o
  -5  10   5      677.77      541.20     70.12 o
  -4  10   5       27.68        1.17     36.21 o
  -3  10   5      343.96      304.65     44.11 o
  -2  10   5      184.77      172.13     46.85 o
  -1  10   5     1275.31     1212.40     71.46 o
   0  10   5     4179.94     4091.05    164.89 o
   1  10   5     1206.08     1249.65    106.91 o
   2  10   5     1457.79     1242.14    214.32 o
  -9  11   5       85.13      102.17     49.95 o
  -8  11   5      338.22      312.59     58.35 o
  -7  11   5      814.25      786.69     75.08 o
  -6  11   5      145.41       62.46     48.78 o
  -5  11   5      315.14      271.61     48.80 o
  -4  11   5     1646.38     1571.89    126.63 o
  -3  11   5     1886.92     1658.73    106.35 o
  -2  11   5     2003.53     2009.52     88.40 o
  -1  11   5     4463.75     4594.42    172.28 o
   0  11   5     3954.88     3917.22    154.62 o
   1  11   5     2243.32     2227.63    117.28 o
  -8  12   5      543.53      436.57     67.26 o
  -7  12   5      760.51      699.12     87.27 o
  -6  12   5     1715.77     1564.79    100.38 o
  -5  12   5     2342.19     2243.38    104.67 o
  -4  12   5     1003.23      889.82     83.81 o
  -3  12   5      684.22      717.33     60.64 o
  -2  12   5     2724.86     2667.58    125.79 o
  -1  12   5     3889.39     3788.36    235.02 o
   0  12   5     2228.80     2198.59    158.36 o
  -6  13   5     2811.77     2848.51    140.99 o
  -5  13   5     1340.20     1475.04    106.47 o
  -4  13   5      249.07      202.57     58.20 o
  -3  13   5      343.93      432.00     99.05 o
   0 -14   6       52.71       73.31     45.33 o
   1 -14   6      178.11      110.35     55.08 o
   2 -14   6      162.05      130.94     83.38 o
   3 -14   6       23.17       18.54     43.50 o
   4 -14   6       44.64       32.27     43.91 o
   5 -14   6      656.79      639.93     64.98 o
  -2 -13   6       89.45       64.35     72.19 o
  -1 -13   6        1.93       23.31     63.64 o
   0 -13   6      171.13      146.71     43.57 o
   1 -13   6     1155.29     1021.99    260.17 o
   2 -13   6     1035.10      929.75    145.13 o
   3 -13   6      762.41      676.66    161.51 o
   4 -13   6      238.89      198.63     59.22 o
   5 -13   6     1421.03     1548.14    103.53 o
   6 -13   6     2505.64     2653.64    521.81 o
   7 -13   6     1187.29     1141.34     80.30 o
  -3 -12   6      647.79      710.12     74.65 o
  -2 -12   6      826.03      914.73     53.99 o
  -1 -12   6      830.01      915.71     59.58 o
   0 -12   6     1856.09     2039.20    130.27 o
   1 -12   6     2158.51     2436.10    230.19 o
   2 -12   6     1526.67     1801.50    259.89 o
   3 -12   6      951.81      772.92     87.62 o
   4 -12   6     1369.50     1562.84    124.61 o
   5 -12   6     2937.45     3039.03    147.05 o
   6 -12   6     2030.50     2033.95    109.48 o
   7 -12   6      871.08      926.40     70.13 o
   8 -12   6      288.47      244.62     53.51 o
  -4 -11   6     2463.27     2866.96    110.35 o
  -3 -11   6     2923.60     3306.42    266.27 o
  -2 -11   6     2638.40     2986.40    140.99 o
  -1 -11   6     3356.16     3625.36    138.01 o
   0 -11   6     8038.23     8152.91    281.56 o
   1 -11   6     8369.34     8527.24    540.39 o
   2 -11   6     3598.89     3760.44    251.59 o
   3 -11   6     2932.41     3115.03    353.27 o
   4 -11   6     1201.24     1303.05    128.47 o
   5 -11   6     1745.91     1747.73     89.85 o
   6 -11   6     1722.41     1841.67     97.21 o
   7 -11   6      331.16      358.19     79.72 o
   8 -11   6      601.69      574.69    136.54 o
   9 -11   6      289.86      372.12     59.32 o
  -5 -10   6     2295.04     2414.69    101.59 o
  -4 -10   6     3053.04     3232.13    251.88 o
  -3 -10   6     2030.98     2293.42    223.86 o
  -2 -10   6     2989.12     3179.39    104.91 o
  -1 -10   6     4326.11     4374.94    135.36 o
   0 -10   6     5334.18     5438.96    302.91 o
   1 -10   6     6166.71     6109.67    370.11 o
   2 -10   6     3262.74     3306.72    148.96 o
   3 -10   6     3667.57     3632.10    164.59 o
   4 -10   6      917.79      977.01    171.30 o
   5 -10   6       18.14       18.67     34.14 o
   6 -10   6       45.06       40.62     36.80 o
   7 -10   6       67.75       61.29     31.94 o
   8 -10   6       93.77       94.41     35.41 o
   9 -10   6      431.27      393.85     43.43 o
  -6  -9   6      434.13      482.05     44.96 o
  -5  -9   6      757.84      756.94     61.24 o
  -4  -9   6     2336.80     2495.09    137.17 o
  -3  -9   6      128.25      143.93     40.56 o
  -2  -9   6      391.16      451.35     44.68 o
  -1  -9   6      606.12      626.80     43.53 o
   0  -9   6      241.20      220.16     38.56 o
   1  -9   6       94.91       67.79     40.71 o
   2  -9   6        9.95      -12.32     61.00 o
   3  -9   6        6.15       19.53     33.22 o
   4  -9   6      139.02      171.53     62.71 o
   5  -9   6     2365.78     2400.04     86.40 o
   6  -9   6     1883.21     1833.02     73.76 o
   7  -9   6     1261.55     1320.04     70.69 o
   8  -9   6     3574.51     3760.05    135.01 o
   9  -9   6     5121.14     5315.14    149.38 o
  -7  -8   6      131.16      129.42     30.74 o
  -6  -8   6       60.47       45.73     35.91 o
  -5  -8   6       54.57       18.96     37.09 o
  -4  -8   6        5.38      -19.57     73.13 o
  -3  -8   6        6.09       20.94     44.28 o
  -2  -8   6      613.53      576.40     43.40 o
  -1  -8   6     1460.28     1309.78     91.60 o
   0  -8   6     1645.07     1724.26     71.16 o
   1  -8   6     1796.07     1862.24     65.79 o
   2  -8   6      383.91      395.87     42.35 o
   3  -8   6     3728.20     3515.65    119.44 o
   4  -8   6    11041.93    10712.63    758.06 o
   5  -8   6     4786.43     4931.65    142.24 o
   6  -8   6     2109.70     2093.93     75.32 o
   7  -8   6     8322.17     8842.13    227.52 o
   8  -8   6     5792.17     6335.67    174.62 o
   9  -8   6     6432.27     6880.81    177.95 o
  10  -8   6     3103.94     3093.82    117.51 o
  -7  -7   6        7.18      -12.59     31.27 o
  -6  -7   6       77.77       42.48     33.26 o
  -5  -7   6      875.40      816.13     54.03 o
  -4  -7   6      883.84      839.39     63.07 o
  -3  -7   6     1239.35     1289.55     51.80 o
  -2  -7   6      600.11      572.32     38.11 o
  -1  -7   6     5671.54     5578.13    239.78 o
   0  -7   6     6037.28     6024.01    266.89 o
   1  -7   6     2348.76     2442.22     80.61 o
   2  -7   6     1733.46     1655.63     78.21 o
   3  -7   6     3842.69     3740.31    202.57 o
   4  -7   6    12179.00    11423.98    198.04 o
   5  -7   6     5973.70     5645.45    117.75 o
   6  -7   6     1032.48      894.76     92.59 o
   7  -7   6     4698.04     4833.50    161.46 o
   8  -7   6     4670.08     4678.77    124.78 o
   9  -7   6     2681.72     2821.00     93.34 o
  10  -7   6     1558.77     1602.08     84.50 o
  -8  -6   6      209.45      217.51     55.36 o
  -7  -6   6      805.35      842.54     58.39 o
  -6  -6   6     2665.00     2816.30    236.81 o
  -5  -6   6     7606.85     7416.37    413.52 o
  -4  -6   6     3258.27     3334.52    157.19 o
  -3  -6   6     2316.93     2298.59     61.18 o
  -2  -6   6     4964.97     4801.60    127.42 o
  -1  -6   6    13477.88    13251.32    222.13 o
   0  -6   6     8606.18     8927.21    164.79 o
   1  -6   6     2806.27     2895.27     77.94 o
   2  -6   6     1299.47     1200.94     45.91 o
   3  -6   6     4715.17     4528.08    122.83 o
   4  -6   6     3507.16     3372.22    110.04 o
   5  -6   6     2930.67     2838.41     86.50 o
   6  -6   6      287.15      318.92     32.73 o
   7  -6   6     2345.02     2470.04    136.31 o
   8  -6   6      809.53      856.68     40.77 o
   9  -6   6      164.17      184.82     40.98 o
  10  -6   6      256.92      267.48     34.13 o
  -9  -5   6     2285.65     2172.85    153.33 o
  -8  -5   6      902.64      867.48     54.92 o
  -7  -5   6     2837.07     2983.54    115.87 o
  -6  -5   6     9077.83     8713.21    148.69 o
  -5  -5   6     9962.00     9431.49    141.56 o
  -4  -5   6    12090.22    12163.92    158.70 o
  -3  -5   6     9071.21     9108.69    162.22 o
  -2  -5   6    11842.02    11684.71    179.63 o
  -1  -5   6    19926.36    20406.96    303.69 o
   0  -5   6     2946.87     2761.02     71.83 o
   1  -5   6     2363.93     2309.74     57.74 o
   2  -5   6     3840.64     3631.41     71.20 o
   3  -5   6     1792.50     1719.48     70.12 o
   4  -5   6       57.34       55.88     18.40 o
   5  -5   6      827.55      817.16     42.90 o
   6  -5   6      215.60      270.64     48.87 o
   7  -5   6        1.46       -5.87     31.92 o
   8  -5   6      537.11      537.92     58.15 o
   9  -5   6       40.53      -73.31    141.57 o
  -9  -4   6     1920.76     1693.85     88.77 o
  -8  -4   6      731.40      670.45    208.11 o
  -7  -4   6     2255.14     2212.35    103.55 o
  -6  -4   6     5062.62     4784.28     98.86 o
  -5  -4   6     8726.97     8376.29    131.48 o
  -4  -4   6     3623.90     3492.62     76.96 o
  -3  -4   6     7353.98     7149.43    158.68 o
  -2  -4   6     7475.35     7413.70    141.82 o
  -1  -4   6     5904.10     6130.30    114.38 o
   0  -4   6     5146.79     5486.47     95.70 o
   1  -4   6     1414.87     1470.73     49.60 o
   2  -4   6     1046.03     1058.83     38.86 o
   3  -4   6      905.84      904.16     70.09 o
   4  -4   6      349.04      400.06     38.94 o
   5  -4   6      321.56      378.97     34.72 o
   6  -4   6     1143.69     1252.11     58.89 o
   7  -4   6     2710.96     2894.67    247.26 o
   8  -4   6     2419.36     2646.21    496.07 o
   9  -4   6      138.03      -30.78    176.83 o
 -10  -3   6      995.43      876.83     74.71 o
  -9  -3   6       90.19       67.17     29.38 o
  -8  -3   6       34.39       22.27     28.97 o
  -7  -3   6      786.33      703.02     52.08 o
  -6  -3   6      559.06      523.70     42.07 o
  -5  -3   6      240.30      234.58     29.23 o
  -4  -3   6       54.62       72.60     25.45 o
  -3  -3   6       56.49       75.81     23.18 o
  -2  -3   6      738.56      753.05     39.86 o
  -1  -3   6     1531.49     1511.60     49.84 o
   0  -3   6     1025.73     1031.73     33.10 o
   1  -3   6      168.43      256.68     22.22 o
   2  -3   6    10402.03    10520.08    203.78 o
   3  -3   6    18042.79    18004.20    586.25 o
   4  -3   6     9578.77     9169.03    353.57 o
   5  -3   6     1703.44     1740.05    145.79 o
   6  -3   6     7232.10     7002.42    208.18 o
   7  -3   6     8616.38     8634.60    261.80 o
   8  -3   6     3737.28     3915.38    275.38 o
 -10  -2   6       95.48       67.01     28.57 o
  -9  -2   6        1.49      -13.86     28.78 o
  -8  -2   6      198.72      188.74     34.22 o
  -7  -2   6      425.02      342.84     35.00 o
  -6  -2   6     2100.09     1978.23     50.37 o
  -5  -2   6     1857.92     1875.66     69.51 o
  -4  -2   6      335.65      396.80     37.87 o
  -3  -2   6     3077.29     3136.03     75.00 o
  -2  -2   6    11470.85    11908.77    183.74 o
  -1  -2   6    15551.26    17063.17    209.72 o
   0  -2   6     7777.33     8191.43    116.97 o
   1  -2   6     4562.12     4411.58     76.18 o
   2  -2   6    27402.03    27492.70    516.16 o
   3  -2   6    24389.78    24814.76    490.59 o
   4  -2   6     7515.18     6463.72    479.00 o
   5  -2   6     7895.88     7515.22    209.55 o
   6  -2   6    11588.10    11557.29    288.81 o
   7  -2   6     7041.67     6923.75    232.33 o
   8  -2   6     3882.01     3862.00    211.97 o
 -10  -1   6      167.29      171.15     32.53 o
  -9  -1   6      223.29      240.51     37.20 o
  -8  -1   6     1575.76     1591.03     69.56 o
  -7  -1   6     1951.53     2077.70     88.30 o
  -6  -1   6     5347.85     4937.44     76.93 o
  -5  -1   6     2798.58     2647.12     74.15 o
  -4  -1   6      836.10      834.03     68.64 o
  -3  -1   6    11515.35    12386.42    203.58 o
  -2  -1   6    13506.88    13864.94    206.50 o
  -1  -1   6     1100.40     1074.30     35.67 o
   0  -1   6     1962.00     2026.30     38.19 o
   1  -1   6     8840.84     9290.33    123.68 o
   2  -1   6    19043.73    19623.62    379.05 o
   3  -1   6     5116.25     4969.54    122.87 o
   4  -1   6     4790.44     5220.20    229.63 o
   5  -1   6     8017.27     7690.89    216.04 o
   6  -1   6     3309.20     3359.89    197.68 o
   7  -1   6     2180.17     2035.65    100.10 o
   8  -1   6      232.99      218.80     96.25 o
   9  -1   6      332.78      299.94     32.46 o
 -11   0   6      755.50      880.27     78.47 o
 -10   0   6     1071.30     1119.56     54.69 o
  -9   0   6     1845.78     2003.87     91.53 o
  -8   0   6     2854.87     2594.17     78.41 o
  -7   0   6    11210.02    10504.23    148.66 o
  -6   0   6     9212.67     8292.19    112.75 o
  -5   0   6     4821.03     4789.86     83.27 o
  -4   0   6     6443.23     6349.28    115.81 o
  -3   0   6    13960.93    14775.23    234.44 o
  -2   0   6     6052.17     6061.10    106.94 o
  -1   0   6      641.29      570.89     27.52 o
   0   0   6     1806.73     1812.54     37.19 o
   1   0   6     1217.89     1209.83     35.38 o
   2   0   6     2981.35     2994.11     81.41 o
   3   0   6     1400.15     1497.72     65.36 o
   4   0   6      274.81      262.52     41.40 o
   5   0   6     1114.52     1087.87     67.84 o
   6   0   6        2.79       29.17     24.44 o
   7   0   6      229.38      219.75     28.78 o
   8   0   6      276.09      242.34     56.01 o
   9   0   6        4.28       20.10     18.19 o
 -11   1   6     4078.77     3923.30    130.22 o
 -10   1   6     1313.79     1250.09     51.43 o
  -9   1   6     1737.34     1599.94     62.40 o
  -8   1   6    13097.67    12862.11    202.85 o
  -7   1   6    13872.88    13029.11    173.73 o
  -6   1   6     6941.99     6468.72     98.34 o
  -5   1   6     4985.38     4805.62     86.76 o
  -4   1   6     5595.05     5277.60    102.43 o
  -3   1   6    21365.34    22582.70    321.02 o
  -2   1   6     3790.84     3925.96     76.34 o
  -1   1   6      463.38      555.42     25.42 o
   0   1   6      135.92      142.34     14.87 o
   1   1   6      277.36      293.70     21.62 o
   2   1   6      228.69      245.14     28.70 o
   3   1   6       33.49       34.25     25.24 o
   4   1   6      195.42      226.35     39.44 o
   5   1   6      262.19      296.67     23.92 o
   6   1   6      220.48      226.84     28.03 o
   7   1   6      979.50      933.34    102.93 o
   8   1   6      848.72      816.11    179.31 o
   9   1   6      272.07      277.55     33.57 o
 -11   2   6     1671.64     1764.96     80.13 o
 -10   2   6      911.62     1021.11     56.35 o
  -9   2   6     3483.91     3420.98     94.70 o
  -8   2   6     6153.13     5679.93    132.67 o
  -7   2   6     3507.37     3422.06     74.42 o
  -6   2   6     1699.74     1601.37     50.28 o
  -5   2   6     2577.07     2649.68     66.69 o
  -4   2   6      683.04      653.97     53.29 o
  -3   2   6      254.75      252.93     25.64 o
  -2   2   6      395.77      437.82     29.26 o
  -1   2   6      303.46      343.09     22.16 o
   0   2   6       27.95       61.40     15.84 o
   1   2   6     9040.86     9371.59    134.66 o
   2   2   6     4567.41     4656.73    118.75 o
   3   2   6      974.05      965.75    150.69 o
   4   2   6     1497.49     1582.38     84.82 o
   5   2   6     2294.41     2209.91    122.67 o
   6   2   6     6675.72     6733.63    236.16 o
   7   2   6     1036.56     1202.43    166.19 o
   8   2   6      300.70      319.23    304.69 o
 -11   3   6       50.96       48.77     29.22 o
 -10   3   6      475.51      575.69     47.30 o
  -9   3   6       74.15       77.26     29.13 o
  -8   3   6       19.70      -15.14     27.40 o
  -7   3   6       45.07       28.81     22.86 o
  -6   3   6       49.40       41.83     22.09 o
  -5   3   6       50.45       83.67     24.74 o
  -4   3   6     5435.10     5652.53    106.52 o
  -3   3   6     6677.85     6781.17    118.70 o
  -2   3   6     6765.81     7055.09    114.28 o
  -1   3   6    13784.46    14613.63    180.04 o
   0   3   6    17200.05    18743.83    227.36 o
   1   3   6     9293.39     8992.57    135.12 o
   2   3   6    11492.07    11338.53    212.78 o
   3   3   6     4184.43     4053.84    288.87 o
   4   3   6     4163.47     4221.33    176.18 o
   5   3   6     9491.94     9693.96    304.07 o
   6   3   6     4894.28     4908.47    280.22 o
   7   3   6     1947.73     2004.34    334.54 o
   8   3   6      665.15      584.54     53.76 o
 -11   4   6      733.01      785.11     61.52 o
 -10   4   6      336.01      365.06     40.94 o
  -9   4   6      667.90      575.62     55.82 o
  -8   4   6     5485.66     5367.35    124.52 o
  -7   4   6     2110.62     1958.66     80.15 o
  -6   4   6     1678.68     1727.85     60.07 o
  -5   4   6     3063.39     3170.21     80.54 o
  -4   4   6     8954.73     9092.60    134.17 o
  -3   4   6     9171.95     9344.65    148.18 o
  -2   4   6     4511.63     4673.26     82.79 o
  -1   4   6     3632.78     3755.41     76.69 o
   0   4   6    34417.67    35046.85    482.51 o
   1   4   6    25983.88    25985.14    313.09 o
   2   4   6     9909.02     9435.84    144.93 o
   3   4   6     4363.76     4072.44    290.67 o
   4   4   6     4209.09     4135.11    220.25 o
   5   4   6     2536.57     2483.43    231.28 o
   6   4   6     1663.16     1710.53    274.42 o
   7   4   6      400.98      286.53    560.70 o
 -11   5   6      200.31      205.45     37.56 o
 -10   5   6     1927.43     1823.39     82.65 o
  -9   5   6     2040.91     1889.40     95.51 o
  -8   5   6     6180.35     5986.87    141.54 o
  -7   5   6     4184.55     4250.18    111.09 o
  -6   5   6      512.95      545.42     43.94 o
  -5   5   6     3979.41     3987.95     86.23 o
  -4   5   6    10364.33    10242.90    157.63 o
  -3   5   6     4325.38     4475.06     83.19 o
  -2   5   6     2538.91     2666.55     65.03 o
  -1   5   6      264.16      284.90     25.94 o
   0   5   6     5497.46     5548.90     87.77 o
   1   5   6    10156.67     9751.36    159.29 o
   2   5   6     2233.89     2103.02    206.83 o
   3   5   6      934.49      935.23    106.86 o
   4   5   6     1249.07     1229.83    164.31 o
   5   5   6      257.60      262.72     39.60 o
   6   5   6       12.66        2.17     60.17 o
   7   5   6      160.87      138.69     33.21 o
 -11   6   6     2005.90     1976.91     75.35 o
 -10   6   6     4664.88     4431.68    109.86 o
  -9   6   6     6933.33     6905.50    183.22 o
  -8   6   6     8205.62     8269.72    197.80 o
  -7   6   6     1688.40     1674.41     88.56 o
  -6   6   6     2028.11     2001.20     85.02 o
  -5   6   6     3020.27     3104.69     77.02 o
  -4   6   6     3549.47     3517.57     71.90 o
  -3   6   6      355.43      361.58     30.95 o
  -2   6   6     1022.57     1081.61     90.52 o
  -1   6   6      322.02      323.68     53.17 o
   0   6   6       83.44       88.71     26.22 o
   1   6   6       57.28       59.22     21.44 o
   2   6   6       18.65       16.32     25.67 o
   3   6   6        9.45      988.22   3014.46 o
   4   6   6       83.84       89.08     44.34 o
   5   6   6      290.80      256.81     45.08 o
   6   6   6      627.73      570.36     90.38 o
 -11   7   6     1932.98     1670.34    136.26 o
 -10   7   6     5722.64     5476.93    231.72 o
  -9   7   6     3881.06     3964.00    134.93 o
  -8   7   6     5053.94     4897.99    166.25 o
  -7   7   6     3164.91     3250.51    132.50 o
  -6   7   6     1106.64     1264.94     89.60 o
  -5   7   6     1933.24     2043.41     64.55 o
  -4   7   6      960.97      967.24     57.25 o
  -3   7   6        8.27       12.98     21.57 o
  -2   7   6      469.84      458.50     33.09 o
  -1   7   6      291.10      261.27     29.38 o
   0   7   6      274.55      307.12     30.98 o
   1   7   6     1046.62     1083.28    124.89 o
   2   7   6       25.79    14433.82   6221.98 o
   3   7   6     1073.04      871.20    152.23 o
   4   7   6     1488.24     1295.15    139.10 o
   5   7   6     1874.83     1845.33    484.15 o
 -10   8   6     1989.61     1990.59    101.09 o
  -9   8   6      982.51      974.16     80.75 o
  -8   8   6      233.53      271.90     57.09 o
  -7   8   6       46.27       23.80     40.25 o
  -6   8   6      345.99      407.61     65.32 o
  -5   8   6      677.33      802.09     50.57 o
  -4   8   6      868.64      852.29     59.26 o
  -3   8   6     1243.23     1186.25     81.80 o
  -2   8   6     1670.90     1597.79    109.06 o
  -1   8   6     3245.12     3268.58    101.82 o
   0   8   6     2604.48     2619.48     97.21 o
   1   8   6     2369.64     2422.94    332.61 o
   2   8   6     1815.42     1739.78    426.01 o
   3   8   6     1184.78      964.45    416.46 o
   4   8   6     2934.48     2566.21    291.04 o
 -10   9   6      204.58      201.83     59.34 o
  -9   9   6      737.68      697.06     67.37 o
  -8   9   6      637.61      576.71     68.00 o
  -7   9   6     1673.47     1625.28    120.10 o
  -6   9   6     3474.69     3305.88    131.45 o
  -5   9   6     6640.20     6547.26    172.04 o
  -4   9   6     7477.60     6996.78    180.07 o
  -3   9   6     4757.98     4613.48    127.07 o
  -2   9   6     6438.02     6196.69    222.00 o
  -1   9   6     9532.33     9682.44    206.05 o
   0   9   6     6109.35     6065.85    300.30 o
   1   9   6     3342.13     3083.86    159.18 o
   2   9   6      906.27      702.37    139.06 o
   3   9   6     1367.76     1420.78    135.98 o
  -9  10   6     1735.88     1764.01    115.03 o
  -8  10   6     1216.67     1270.25     96.01 o
  -7  10   6     2046.27     1838.90    104.17 o
  -6  10   6     4989.18     4976.10    171.53 o
  -5  10   6     3791.64     3760.54    125.50 o
  -4  10   6     5810.86     5409.80    134.96 o
  -3  10   6     4760.09     4350.76    116.28 o
  -2  10   6     4436.89     4450.78    127.74 o
  -1  10   6     5722.15     5998.09    208.00 o
   0  10   6     4095.48     4199.04    161.00 o
   1  10   6     1456.25     1471.92    103.88 o
   2  10   6      302.04      447.10     90.09 o
  -8  11   6      219.88      212.32     45.57 o
  -7  11   6      521.27      521.48     66.33 o
  -6  11   6     2495.89     2233.21    122.99 o
  -5  11   6     1700.44     1693.09    160.45 o
  -4  11   6      533.27      471.62     67.52 o
  -3  11   6      278.20      239.84     45.71 o
  -2  11   6     1449.91     1563.19    140.21 o
  -1  11   6     1131.13     1089.73    142.76 o
   0  11   6      143.26      111.22     48.04 o
   1  11   6       23.32       -7.83     49.80 o
  -7  12   6       58.16       78.37     52.12 o
  -6  12   6      685.61      600.19     64.35 o
  -5  12   6       80.60       89.22     43.97 o
  -4  12   6       88.67      107.63     42.67 o
  -3  12   6       88.38        9.27     58.21 o
  -2  12   6        1.44      -50.98     52.70 o
  -1  12   6       45.37       41.97     61.55 o
   0 -14   7     1132.05     1228.84    105.76 o
   1 -14   7     1974.12     2198.47    630.30 o
   2 -14   7      634.31      813.63    121.43 o
   3 -14   7      206.81      340.78     94.57 o
   4 -14   7      804.94      978.71    113.59 o
  -2 -13   7     1646.27     1743.65    135.98 o
  -1 -13   7     1362.06     1595.42    178.98 o
   0 -13   7     2081.70     2376.64    374.69 o
   1 -13   7      934.12     1061.01    251.54 o
   2 -13   7      981.35      876.42    127.07 o
   3 -13   7      849.70      873.82    139.20 o
   4 -13   7      314.66      249.79     59.40 o
   5 -13   7       12.37       14.93     42.87 o
   6 -13   7       12.76       19.27     55.03 o
  -3 -12   7     2218.29     2502.53    513.93 o
  -2 -12   7     1357.91     1577.59    111.13 o
  -1 -12   7     2177.32     2248.44    163.57 o
   0 -12   7      904.94      794.20     93.02 o
   1 -12   7      198.90      170.52     67.64 o
   2 -12   7      418.89      466.52     71.42 o
   3 -12   7      416.23      398.30    137.53 o
   4 -12   7       28.71       87.01     56.30 o
   5 -12   7      375.96      410.78     60.91 o
   6 -12   7       45.33       46.07     35.22 o
   7 -12   7      189.22      135.42     39.67 o
   8 -12   7      281.35      279.23     54.28 o
  -4 -11   7      129.20      111.43    112.65 o
  -3 -11   7      264.70      271.20     50.58 o
  -2 -11   7      626.15      609.02     56.15 o
  -1 -11   7       11.90       13.86     44.08 o
   0 -11   7       39.78       52.60     54.38 o
   1 -11   7      179.14      200.44    102.06 o
   2 -11   7      289.91      234.47     50.66 o
   3 -11   7      938.40     1167.57    299.57 o
   4 -11   7     4186.22     4036.21    730.38 o
   5 -11   7     4305.68     4469.37    133.01 o
   6 -11   7     1581.48     1624.76     88.56 o
   7 -11   7      377.93      512.67     65.30 o
   8 -11   7     1916.92     1985.66    116.88 o
   9 -11   7      941.06      952.41     75.54 o
  -5 -10   7      704.70      734.45     65.10 o
  -4 -10   7     1134.43     1290.47     70.47 o
  -3 -10   7      193.14      215.99     47.92 o
  -2 -10   7       80.54      126.92     68.20 o
  -1 -10   7     2453.66     2536.46     89.78 o
   0 -10   7     6031.82     5655.48    254.88 o
   1 -10   7     2894.49     2852.63    120.65 o
   2 -10   7     3085.23     3172.28    192.28 o
   3 -10   7     6465.43     6564.09    539.36 o
   4 -10   7     6735.11     6725.31    565.57 o
   5 -10   7     9481.38     9540.14    231.09 o
   6 -10   7     7125.83     7087.99    196.04 o
   7 -10   7     2718.53     2659.61     94.58 o
   8 -10   7     5809.17     6147.60    221.83 o
   9 -10   7     2847.17     2909.40    100.45 o
  -6  -9   7      830.62      822.81     68.31 o
  -5  -9   7     3088.48     3462.90    217.51 o
  -4  -9   7     2710.81     2910.07    174.77 o
  -3  -9   7     1049.68     1107.19    100.45 o
  -2  -9   7     3841.65     3856.45    195.22 o
  -1  -9   7     4954.99     4988.24    174.89 o
   0  -9   7     4235.72     4415.23    143.78 o
   1  -9   7     3116.61     3182.53    183.64 o
   2  -9   7     2634.34     2699.57    125.34 o
   3  -9   7     7656.94     7406.57    447.59 o
   4  -9   7    10098.45    10299.03    593.87 o
   5  -9   7     3314.63     3276.52    104.96 o
   6  -9   7     5098.68     5370.51    231.50 o
   7  -9   7     2252.76     2350.50     99.76 o
   8  -9   7     2208.63     2444.43    113.65 o
   9  -9   7      631.99      759.38     74.25 o
  -7  -8   7      345.69      273.23     47.64 o
  -6  -8   7     2156.35     2299.69     93.29 o
  -5  -8   7     3266.53     3559.66    115.62 o
  -4  -8   7      746.54      792.67     77.36 o
  -3  -8   7     1879.15     1858.92    125.27 o
  -2  -8   7     2839.86     2886.91     96.02 o
  -1  -8   7     5010.77     4962.00    119.44 o
   0  -8   7     2481.70     2493.25     60.49 o
   1  -8   7      924.40     1072.51     96.84 o
   2  -8   7     2241.48     2397.87    136.02 o
   3  -8   7      644.22      525.57    345.93 o
   4  -8   7      577.13      565.29     40.06 o
   5  -8   7      484.66      493.12     53.93 o
   6  -8   7     1149.07     1090.47     76.31 o
   7  -8   7       80.87      104.31     59.56 o
   8  -8   7      147.35      151.71     31.93 o
   9  -8   7      391.82      456.02     57.10 o
  -7  -7   7     2729.50     2997.08    100.02 o
  -6  -7   7     5094.06     5491.01    130.92 o
  -5  -7   7     6642.83     6713.03    194.29 o
  -4  -7   7     2185.70     2356.88     83.20 o
  -3  -7   7       50.79       37.25     23.57 o
  -2  -7   7     1251.69     1142.73     68.41 o
  -1  -7   7     1723.44     1667.66     61.81 o
   0  -7   7      506.37      513.65     40.17 o
   1  -7   7      480.69      524.00     45.06 o
   2  -7   7      351.02      345.12     25.87 o
   3  -7   7       24.62       43.28     19.63 o
   4  -7   7      115.05       97.31     27.21 o
   5  -7   7       44.07       34.79     22.73 o
   6  -7   7      417.52      460.49     51.93 o
   7  -7   7     1126.55     1245.09     60.57 o
   8  -7   7     1418.55     1534.24    115.04 o
   9  -7   7     1460.01     1555.65    106.17 o
  -8  -6   7      829.27      931.33     87.63 o
  -7  -6   7     2658.52     2636.26    126.56 o
  -6  -6   7     2014.79     2109.77    167.32 o
  -5  -6   7     2295.91     2288.09     73.00 o
  -4  -6   7     3636.37     3660.16     73.70 o
  -3  -6   7     2554.38     2494.35     64.21 o
  -2  -6   7       13.72       11.88     20.56 o
  -1  -6   7      528.70      458.97     46.49 o
   0  -6   7      973.75     1019.65     49.00 o
   1  -6   7      826.63      958.16     53.24 o
   2  -6   7      213.30      207.34     23.40 o
   3  -6   7     4722.73     4497.53    110.85 o
   4  -6   7     1612.82     1607.36     82.52 o
   5  -6   7       77.44       65.33     26.05 o
   6  -6   7      111.55      131.40     32.00 o
   7  -6   7     5373.49     5150.06    126.55 o
   8  -6   7     3824.30     3831.24    129.34 o
   9  -6   7     1069.03     1080.75     77.22 o
  -9  -5   7      154.37      247.33     70.51 o
  -8  -5   7       96.61     1010.04   2456.56 o
  -7  -5   7        3.64        3.77     34.79 o
  -6  -5   7        7.63       21.19     57.84 o
  -5  -5   7        1.00        4.86     27.52 o
  -4  -5   7       89.31      123.59     27.41 o
  -3  -5   7      102.06      118.67     24.40 o
  -2  -5   7     4573.43     4503.16    119.33 o
  -1  -5   7     5762.24     5475.28    101.14 o
   0  -5   7     2945.46     2953.88     62.32 o
   1  -5   7     5869.37     6001.32    126.42 o
   2  -5   7    10065.29     9751.35    155.79 o
   3  -5   7    17899.77    16768.22    607.30 o
   4  -5   7     8420.19     8295.52    163.52 o
   5  -5   7      977.92      986.99     63.96 o
   6  -5   7     3107.31     3300.01    143.54 o
   7  -5   7     3687.63     3765.75    103.91 o
   8  -5   7     2017.59     1939.95    458.02 o
   9  -5   7     1008.51     1518.70    283.15 o
  -9  -4   7      169.02      161.40     42.39 o
  -8  -4   7      304.69      367.36     97.23 o
  -7  -4   7     1703.32     1746.16    109.32 o
  -6  -4   7     1691.88     1639.71     76.71 o
  -5  -4   7     2188.27     2066.60     70.76 o
  -4  -4   7     2745.32     2782.22     69.27 o
  -3  -4   7     5570.95     5430.65     96.37 o
  -2  -4   7    17225.27    17285.25    242.74 o
  -1  -4   7    15814.71    16040.05    247.63 o
   0  -4   7     6211.06     6052.97     91.79 o
   1  -4   7    16202.20    16291.83    246.53 o
   2  -4   7    21350.84    20273.49    374.48 o
   3  -4   7    19367.40    17154.46   1360.06 o
   4  -4   7    11535.58    11475.07    212.23 o
   5  -4   7     3052.87     3071.12    112.32 o
   6  -4   7     4612.92     4760.87    145.05 o
   7  -4   7     3559.94     3579.36    138.00 o
   8  -4   7      976.58     3094.48    392.83 o
  -9  -3   7      770.93      753.37    670.38 o
  -8  -3   7     1192.91     1254.13    106.91 o
  -7  -3   7     3532.02     3456.41    118.37 o
  -6  -3   7     9275.99     8628.14    156.51 o
  -5  -3   7      983.61      926.66     56.89 o
  -4  -3   7     1265.52     1153.85     57.87 o
  -3  -3   7     4754.03     4353.45     88.41 o
  -2  -3   7     8121.58     8048.40    135.68 o
  -1  -3   7    14290.59    15187.87    233.05 o
   0  -3   7     6286.00     6799.40     96.88 o
   1  -3   7     3584.45     3516.30     70.42 o
   2  -3   7     9612.84     9100.15    203.71 o
   3  -3   7    12171.05    12296.43    305.10 o
   4  -3   7     3835.87     3569.64    122.24 o
   5  -3   7      273.06      207.60     41.98 o
   6  -3   7     1061.62     1103.94    101.52 o
   7  -3   7      107.65       97.18     31.92 o
   8  -3   7        3.52      -69.95    167.87 o
 -10  -2   7     1382.28     1189.78    115.34 o
  -9  -2   7     1326.40     1253.42     65.30 o
  -8  -2   7     3252.09     3295.29    100.11 o
  -7  -2   7     6762.12     6637.46    139.00 o
  -6  -2   7     2415.03     2280.26     62.21 o
  -5  -2   7     1193.36     1144.98     54.01 o
  -4  -2   7     1787.82     1757.50     73.91 o
  -3  -2   7     1537.03     1520.81     53.99 o
  -2  -2   7     4982.24     4932.36     98.82 o
  -1  -2   7       30.29       68.25     20.20 o
   0  -2   7      254.97      235.94     22.36 o
   1  -2   7      897.20      893.46     35.10 o
   2  -2   7      110.90      122.27     27.72 o
   3  -2   7      809.80      896.41     62.20 o
   4  -2   7       67.99       80.17     23.19 o
   5  -2   7      186.28      201.45     33.94 o
   6  -2   7      945.35     1080.26     59.71 o
   7  -2   7     3550.98     3643.14    145.74 o
   8  -2   7     2202.53     2341.84    204.81 o
 -10  -1   7     2200.61     2128.22     77.51 o
  -9  -1   7     2804.55     2718.67     81.37 o
  -8  -1   7     2601.34     2483.78     88.38 o
  -7  -1   7     3398.89     3276.14     79.33 o
  -6  -1   7     4159.43     3958.06     77.03 o
  -5  -1   7     1465.87     1436.88     52.15 o
  -4  -1   7     1021.48     1155.30     55.95 o
  -3  -1   7      140.79      165.53     26.62 o
  -2  -1   7       19.58       20.62     19.63 o
  -1  -1   7       25.14       30.26     16.86 o
   0  -1   7       10.31        4.64     14.53 o
   1  -1   7      285.20      287.05     20.10 o
   2  -1   7     1844.41     2089.58     90.86 o
   3  -1   7      791.88      793.85     59.57 o
   4  -1   7      790.51      901.18     51.84 o
   5  -1   7     3857.25     3744.25    273.13 o
   6  -1   7     5485.08     5415.45    123.93 o
   7  -1   7     8442.81     8126.67    176.63 o
   8  -1   7     1038.99     1169.99    107.16 o
   9  -1   7     1584.04     1565.71     62.67 o
 -10   0   7     1089.82      939.29     58.11 o
  -9   0   7      765.77      882.67     54.91 o
  -8   0   7     3720.13     3486.76    101.54 o
  -7   0   7     1764.73     1717.80     64.05 o
  -6   0   7       81.11       72.51     25.14 o
  -5   0   7      726.14      695.80     48.10 o
  -4   0   7       62.08       41.53     23.03 o
  -3   0   7      666.74      491.95     34.22 o
  -2   0   7     2237.03     2049.69     58.28 o
  -1   0   7     2395.81     2514.93     50.79 o
   0   0   7      299.26      241.21     21.87 o
   1   0   7     3745.32     3516.27     61.78 o
   2   0   7     6407.60     6382.44    152.53 o
   3   0   7     2356.45     2384.93    138.77 o
   4   0   7      110.99      134.08     18.45 o
   5   0   7     3485.97     3376.57    160.92 o
   6   0   7     3541.86     3195.97    150.93 o
   7   0   7     2650.48     2480.11    227.77 o
   8   0   7     2839.71     2769.43    101.84 o
 -11   1   7       36.21       29.50     36.68 o
 -10   1   7        0.51       -7.50     28.07 o
  -9   1   7        1.52       17.14     27.11 o
  -8   1   7      350.46      327.84     40.45 o
  -7   1   7      421.88      367.53     41.78 o
  -6   1   7     1086.21     1050.21     48.45 o
  -5   1   7     5169.91     5280.49    113.85 o
  -4   1   7     7835.07     7699.63    126.12 o
  -3   1   7    16794.76    17165.91    225.66 o
  -2   1   7    14224.82    14775.38    202.74 o
  -1   1   7     9301.31     9567.79    121.11 o
   0   1   7     6034.48     6090.87     94.64 o
   1   1   7    20448.84    20745.85    262.71 o
   2   1   7     8609.81     8296.15    165.21 o
   3   1   7     2508.60     2307.22    115.57 o
   4   1   7     1646.32     1727.13     70.37 o
   5   1   7     4443.60     4545.99    180.63 o
   6   1   7     1783.94     1831.90    148.38 o
   7   1   7     1005.29     1042.54     59.44 o
   8   1   7      590.14      580.18     47.77 o
 -11   2   7      854.91      830.06     56.99 o
 -10   2   7     1194.53     1112.71     57.84 o
  -9   2   7     5121.92     5038.43    113.44 o
  -8   2   7     3667.91     3690.76     94.90 o
  -7   2   7     6781.69     6421.85    124.48 o
  -6   2   7     4496.47     4328.92     99.97 o
  -5   2   7     2706.51     2621.91     73.53 o
  -4   2   7    25078.28    25911.08    323.45 o
  -3   2   7    29434.29    30608.64    375.68 o
  -2   2   7    11341.91    11563.27    168.34 o
  -1   2   7    18452.46    19626.01    215.33 o
   0   2   7    14279.95    14795.32    203.80 o
   1   2   7    13555.82    13276.02    174.27 o
   2   2   7     7421.76     7299.23    158.93 o
   3   2   7     1595.02     1497.05    121.29 o
   4   2   7     1522.95     1507.01     67.22 o
   5   2   7     2516.41     2581.81    147.52 o
   6   2   7      701.63      668.60    135.74 o
   7   2   7      377.85      419.78     40.58 o
   8   2   7        5.94        8.14     19.79 o
 -11   3   7     2078.12     1961.79     77.83 o
 -10   3   7     1869.46     1837.08     70.57 o
  -9   3   7     3363.19     3232.50     92.30 o
  -8   3   7     5258.55     5181.43    136.56 o
  -7   3   7     3215.32     3082.59     81.19 o
  -6   3   7     2890.52     2959.85     82.51 o
  -5   3   7     6282.52     6428.06    123.67 o
  -4   3   7     7999.84     7996.82    120.60 o
  -3   3   7    11810.36    12090.58    164.20 o
  -2   3   7     2840.63     2947.49     65.87 o
  -1   3   7     5124.20     5502.78     91.62 o
   0   3   7     4532.65     4387.23     79.43 o
   1   3   7     2847.62     2674.42    105.55 o
   2   3   7      842.46      909.53    145.83 o
   3   3   7        3.94      -13.00     45.90 o
   4   3   7      408.41      441.40     36.77 o
   5   3   7      636.85      652.91     76.75 o
   6   3   7      473.59      521.55     96.02 o
   7   3   7      331.73      351.34     42.75 o
 -11   4   7      649.96      764.15     77.71 o
 -10   4   7      608.20      714.84     83.50 o
  -9   4   7     4027.93     4130.79    135.03 o
  -8   4   7     2949.27     2885.39    103.81 o
  -7   4   7      303.41      283.90     33.57 o
  -6   4   7       48.13       78.38     32.21 o
  -5   4   7      294.88      315.35     33.73 o
  -4   4   7      766.10      733.19     39.41 o
  -3   4   7      270.24      292.02     26.56 o
  -2   4   7      193.69      231.13     26.06 o
  -1   4   7      360.18      414.32     98.01 o
   0   4   7      223.04      223.02     30.39 o
   1   4   7       42.06       42.68     25.81 o
   2   4   7     1669.28     1595.55    110.64 o
   3   4   7     1811.28     1874.68    178.97 o
   4   4   7     4847.90     4842.49    105.12 o
   5   4   7     4711.53     4758.93    325.29 o
   6   4   7     3547.56     3785.77    515.69 o
   7   4   7     2194.40      478.44   1820.32 o
 -11   5   7     1193.90     1211.25    140.17 o
 -10   5   7      654.19      582.41     54.66 o
  -9   5   7     2103.09     2014.53     97.84 o
  -8   5   7      706.66      785.75     68.95 o
  -7   5   7       22.58       16.49     24.38 o
  -6   5   7       48.78       26.35     32.14 o
  -5   5   7     1201.20     1268.65     62.39 o
  -4   5   7      346.49      379.76     28.79 o
  -3   5   7      718.01      776.90     41.41 o
  -2   5   7      451.10      459.05     38.02 o
  -1   5   7     1170.80     1084.65     91.26 o
   0   5   7     7210.97     7317.74    106.17 o
   1   5   7     1922.84     1882.22    102.02 o
   2   5   7      994.38      992.23    138.41 o
   3   5   7     4150.78     3821.55    290.07 o
   4   5   7     3881.57     3867.95    243.95 o
   5   5   7     6111.74     5682.31    931.42 o
   6   5   7     2323.65     2360.50    466.56 o
 -11   6   7       25.41       32.88     55.18 o
 -10   6   7       20.02       51.54     40.47 o
  -9   6   7      571.96      613.03     65.49 o
  -8   6   7      567.75      516.74     60.14 o
  -7   6   7      137.59      136.83     34.68 o
  -6   6   7     1242.41     1435.78    107.23 o
  -5   6   7     4436.16     4637.96    107.64 o
  -4   6   7     4350.09     4639.62     90.73 o
  -3   6   7     2316.45     2286.10     66.01 o
  -2   6   7     1730.46     1814.93     51.74 o
  -1   6   7     3849.08     3829.01    164.84 o
   0   6   7     7073.80     7243.59    142.57 o
   1   6   7     2052.73     2063.00    126.00 o
   2   6   7      256.39      279.85     43.26 o
   3   6   7     2257.98     2242.03    230.32 o
   4   6   7     3710.23     3473.11    336.72 o
   5   6   7     2426.63     2638.54    664.38 o
 -10   7   7      798.69      779.76     71.94 o
  -9   7   7     3395.56     3541.21    126.97 o
  -8   7   7     5630.76     5646.95    178.80 o
  -7   7   7     4776.59     4894.74    168.85 o
  -6   7   7     6421.86     6241.55    182.33 o
  -5   7   7    15610.28    15997.93    248.64 o
  -4   7   7     7047.84     6820.30    135.56 o
  -3   7   7     4873.45     4684.76     95.24 o
  -2   7   7     2881.27     2963.55     62.53 o
  -1   7   7     5684.70     5743.79    235.12 o
   0   7   7     6065.99     5966.77    354.59 o
   1   7   7     1797.21     1850.75    246.28 o
   2   7   7      655.55      544.64    182.48 o
   3   7   7     1144.23     1226.53    317.72 o
   4   7   7      965.25      898.39     80.83 o
 -10   8   7     2932.84     2878.41    113.34 o
  -9   8   7     2491.36     2589.94    114.19 o
  -8   8   7     3357.87     3381.70    133.31 o
  -7   8   7     4922.27     5101.28    172.70 o
  -6   8   7     8745.91     8869.75    227.90 o
  -5   8   7    16784.14    16450.00    247.38 o
  -4   8   7     6249.72     6073.96    138.99 o
  -3   8   7     2431.53     2315.67     79.02 o
  -2   8   7     3893.92     3871.09    116.47 o
  -1   8   7     3818.51     3915.74    128.67 o
   0   8   7      775.44      822.03     89.73 o
   1   8   7      315.41      297.07    210.91 o
   2   8   7      161.15       77.90    222.36 o
   3   8   7      383.27      231.08    208.44 o
   4   8   7       74.08       39.30     50.58 o
  -9   9   7     1715.91     1871.57     93.82 o
  -8   9   7      134.86      139.50     48.64 o
  -7   9   7      547.32      455.56     65.31 o
  -6   9   7     1255.30     1502.00    151.82 o
  -5   9   7     1955.28     1853.35    185.67 o
  -4   9   7      815.48      842.58     67.30 o
  -3   9   7      816.33      841.62     63.31 o
  -2   9   7      108.19      125.54     40.50 o
  -1   9   7       28.08       45.64     45.20 o
   0   9   7      234.72      211.90     55.29 o
   1   9   7      315.38      327.29     65.84 o
   2   9   7      827.84      569.09     98.49 o
  -9  10   7       43.79       75.30     42.36 o
  -8  10   7      200.06      154.30     49.15 o
  -7  10   7       46.04       23.49     42.46 o
  -6  10   7       35.13      -14.81     42.95 o
  -5  10   7      357.36      180.44     49.97 o
  -4  10   7      743.21      656.14     66.86 o
  -3  10   7      220.71      186.89     42.00 o
  -2  10   7     1621.26     1700.29    112.14 o
  -1  10   7     1919.67     1931.68    124.38 o
   0  10   7     2433.24     2467.88    134.90 o
  -8  11   7       58.56       39.73     73.86 o
  -7  11   7      496.98      396.74     69.30 o
  -6  11   7      864.29      695.29     69.02 o
  -5  11   7      369.11      384.74     50.96 o
  -4  11   7      482.92      596.66     57.82 o
  -3  11   7      698.50      744.13     62.11 o
  -2  11   7     2524.41     2358.50    215.81 o
  -1  11   7     1792.98     2025.68    171.79 o
  -6  12   7     2311.77     2267.89    124.43 o
  -5  12   7      661.87      865.67    100.16 o
  -4  12   7      250.84      321.20     88.97 o
  -3  12   7      863.87      881.31     89.21 o
  -2  12   7     2212.41     2206.43    162.84 o
   1 -14   8      123.43      139.34     75.54 o
   2 -14   8       89.03      105.20     68.83 o
   3 -14   8        8.03       -1.12     58.20 o
  -1 -13   8      102.27      115.92    195.09 o
   0 -13   8     2211.80     1267.83    455.50 o
   1 -13   8     1579.91      322.70    242.27 o
   2 -13   8      564.35      675.95     84.94 o
   3 -13   8      570.19      730.66     87.05 o
   4 -13   8     1916.46     1858.33    105.55 o
   5 -13   8     2935.50     3029.57    202.57 o
   6 -13   8     1005.53      317.84    132.62 o
  -3 -12   8      660.76      605.21     69.98 o
  -2 -12   8      629.08      617.23     70.56 o
  -1 -12   8     2614.04     2804.35    220.36 o
   0 -12   8     4298.16     4756.95    452.75 o
   1 -12   8     3960.51     3850.45    566.27 o
   2 -12   8     3447.20     3506.95    396.17 o
   3 -12   8     3263.54     3507.08    602.29 o
   4 -12   8     5360.81     5297.84    192.65 o
   5 -12   8     3509.08     3196.89    127.33 o
   6 -12   8     1103.71     1147.34     86.50 o
   7 -12   8     1780.77     1581.24    209.00 o
  -4 -11   8     3008.50     3222.17    465.15 o
  -3 -11   8     1621.63     1907.27    189.03 o
  -2 -11   8     1338.13     1446.11     85.95 o
  -1 -11   8     2546.55     2684.41    173.84 o
   0 -11   8     8315.94     8685.89    743.57 o
   1 -11   8     3155.20     3394.61    451.94 o
   2 -11   8     2959.42     3110.89    628.43 o
   3 -11   8     4584.78     4431.18    564.38 o
   4 -11   8     1720.00     1748.64    122.35 o
   5 -11   8     1880.68     1926.77     96.91 o
   6 -11   8     1605.51     1651.53     88.37 o
   7 -11   8      670.46      739.70    147.17 o
   8 -11   8       11.71      -18.47     29.66 o
  -5 -10   8      961.17      973.14    264.61 o
  -4 -10   8      812.81      855.84     72.95 o
  -3 -10   8      405.30      355.50     45.39 o
  -2 -10   8      615.34      634.61     43.38 o
  -1 -10   8     2315.22     2315.55    137.14 o
   0 -10   8     1173.85     1185.21    106.02 o
   1 -10   8      301.17      370.03     56.52 o
   2 -10   8      537.77      513.82    210.31 o
   3 -10   8      751.25      768.48     78.64 o
   4 -10   8       37.70        5.22     34.48 o
   5 -10   8      201.44      141.56     46.20 o
   6 -10   8        1.99       -4.70     34.77 o
   7 -10   8      368.35      308.00     44.31 o
   8 -10   8     1383.68     1415.74     69.92 o
  -6  -9   8      778.73      736.36     57.02 o
  -5  -9   8      218.14      245.17     89.17 o
  -4  -9   8       69.94       59.63     32.05 o
  -3  -9   8      135.74      115.22     48.68 o
  -2  -9   8        7.40      -19.18     41.16 o
  -1  -9   8      673.45      694.75     80.65 o
   0  -9   8      175.71      165.35     76.99 o
   1  -9   8        2.50      -12.83     61.94 o
   2  -9   8      251.25      212.44     68.74 o
   3  -9   8     1231.69     1230.89    124.00 o
   4  -9   8     2414.28     2410.98     96.96 o
   5  -9   8     1217.78     1194.49     84.99 o
   6  -9   8      761.13      745.42     72.81 o
   7  -9   8     3059.45     2996.63    111.63 o
   8  -9   8     7204.35     7550.90    193.17 o
   9  -9   8     3330.66     3391.93    104.46 o
  -7  -8   8      746.20      739.02     63.68 o
  -6  -8   8      519.69      464.55     50.04 o
  -5  -8   8      133.24       88.00     39.50 o
  -4  -8   8        3.69      -13.47     33.03 o
  -3  -8   8      655.68      610.82     52.10 o
  -2  -8   8      285.42      226.29     50.60 o
  -1  -8   8     1144.48     1013.86     54.22 o
   0  -8   8     1065.70     1069.94    124.45 o
   1  -8   8      367.84      384.11     49.26 o
   2  -8   8     1788.26     1742.09     68.74 o
   3  -8   8     3919.39     3838.66    118.30 o
   4  -8   8     4667.43     4719.68    266.02 o
   5  -8   8     3082.32     3140.57     92.60 o
   6  -8   8      898.19      950.56     84.86 o
   7  -8   8     2757.82     2877.50    105.85 o
   8  -8   8     3861.30     3958.20    120.16 o
   9  -8   8     2868.29     2919.42     88.43 o
  -7  -7   8        5.60      -26.04     72.38 o
  -6  -7   8      397.64      485.99     80.04 o
  -5  -7   8      503.20      497.59     93.62 o
  -4  -7   8      195.58      211.11     51.13 o
  -3  -7   8     1237.35     1277.08     92.34 o
  -2  -7   8     7006.69     6739.56    103.06 o
  -1  -7   8     4873.99     4631.79    145.48 o
   0  -7   8     2998.52     3032.10     90.73 o
   1  -7   8     2253.92     2241.58     61.36 o
   2  -7   8     2792.99     2679.56     63.74 o
   3  -7   8     2463.26     2322.39     69.14 o
   4  -7   8     1975.36     1847.41    101.42 o
   5  -7   8     2588.28     2623.68     75.11 o
   6  -7   8     1053.22     1104.77     63.65 o
   7  -7   8     3155.08     3018.31    184.74 o
   8  -7   8     1887.11     1943.86     91.37 o
   9  -7   8      610.28      664.69    111.36 o
  -8  -6   8      574.13      612.90     52.28 o
  -7  -6   8     2000.94     2159.50     84.24 o
  -6  -6   8     4447.10     4703.98    123.96 o
  -5  -6   8     6370.22     6241.09    165.99 o
  -4  -6   8      789.62      821.24     56.03 o
  -3  -6   8     6201.35     6118.68    138.62 o
  -2  -6   8    18351.84    17538.75    260.95 o
  -1  -6   8    12408.11    12558.82    239.81 o
   0  -6   8     9184.97     9096.60    289.67 o
   1  -6   8     3594.33     3678.73    138.90 o
   2  -6   8     6334.38     6164.91    111.64 o
   3  -6   8     8141.10     7519.55    208.68 o
   4  -6   8     1040.67     1087.77     79.46 o
   5  -6   8       70.61       81.16     31.76 o
   6  -6   8      479.40      494.44     52.45 o
   7  -6   8     1209.87     1230.50     80.36 o
   8  -6   8      244.91      313.09     31.99 o
   9  -6   8      431.30      432.41     42.81 o
  -8  -5   8     1623.34     1718.47    201.90 o
  -7  -5   8     3651.91     3580.96    299.03 o
  -6  -5   8     3247.51     3218.11     96.40 o
  -5  -5   8     3693.38     3680.78    108.28 o
  -4  -5   8     7884.88     7699.38    129.78 o
  -3  -5   8     5634.08     5276.88     87.26 o
  -2  -5   8    10276.43     9999.26    149.54 o
  -1  -5   8    10277.84    10424.31    274.51 o
   0  -5   8     3269.77     3176.87     63.32 o
   1  -5   8     6532.08     6640.58    116.83 o
   2  -5   8     2660.14     2513.76     71.44 o
   3  -5   8      742.66      709.99     61.82 o
   4  -5   8      903.88      886.81     52.19 o
   5  -5   8      529.69      469.34     38.89 o
   6  -5   8     1880.88     1916.25     81.47 o
   7  -5   8      503.14      496.28     47.55 o
   8  -5   8      369.52      361.84     38.95 o
  -9  -4   8      415.04      337.13     60.66 o
  -8  -4   8      991.74     1024.42     71.16 o
  -7  -4   8     2196.87     2341.48     98.39 o
  -6  -4   8     4030.50     3928.85    101.49 o
  -5  -4   8      744.88      719.96     44.74 o
  -4  -4   8       43.96       29.27     22.94 o
  -3  -4   8      675.59      737.66     40.63 o
  -2  -4   8     1199.34     1136.10     50.03 o
  -1  -4   8      838.94      924.05     42.94 o
   0  -4   8      567.47      603.00     32.55 o
   1  -4   8       31.20       36.58     19.50 o
   2  -4   8      900.83      905.07     68.19 o
   3  -4   8     2495.86     2703.56    325.96 o
   4  -4   8      911.61     1001.38     57.16 o
   5  -4   8     1387.74     1426.94     56.60 o
   6  -4   8     7981.25     8022.90    171.99 o
   7  -4   8     3602.61     3602.90    104.35 o
   8  -4   8     2274.54     2909.26    400.10 o
  -9  -3   8       85.67       53.92     40.19 o
  -8  -3   8      132.12       76.79     41.70 o
  -7  -3   8      160.85      116.53     31.43 o
  -6  -3   8       91.65       76.82     30.16 o
  -5  -3   8       89.82       54.00     23.43 o
  -4  -3   8       47.84       48.09     24.01 o
  -3  -3   8      628.00      597.41     37.13 o
  -2  -3   8      692.04      680.28     38.98 o
  -1  -3   8     1497.82     1503.94     49.72 o
   0  -3   8     1217.42     1330.17     48.80 o
   1  -3   8     5402.61     5257.69     91.29 o
   2  -3   8    10970.71    11084.26    243.96 o
   3  -3   8     6346.58     5975.65    139.71 o
   4  -3   8     4544.37     4425.14    100.64 o
   5  -3   8     4574.14     4609.96    105.30 o
   6  -3   8    13692.89    13779.27    345.89 o
   7  -3   8     7538.22     7173.45    294.11 o
 -10  -2   8      470.78      338.22     55.75 o
  -9  -2   8      399.03      372.72     48.70 o
  -8  -2   8       44.57       99.43     43.99 o
  -7  -2   8     2565.78     2416.46    134.22 o
  -6  -2   8      471.87      431.10     38.48 o
  -5  -2   8     1060.60     1041.99     51.69 o
  -4  -2   8     2209.62     2241.43     66.51 o
  -3  -2   8     6848.12     6617.38    110.33 o
  -2  -2   8     5788.75     5702.21    103.83 o
  -1  -2   8       87.66       82.81     20.93 o
   0  -2   8     2015.88     2030.55     58.80 o
   1  -2   8     7134.96     6880.26    106.36 o
   2  -2   8     9440.49     8944.25    544.54 o
   3  -2   8     3378.35     3280.66     81.20 o
   4  -2   8     4727.37     4653.61    103.21 o
   5  -2   8     4645.93     4567.59    113.54 o
   6  -2   8     7042.14     6899.32    183.28 o
   7  -2   8     3313.65     3144.37     91.22 o
   8  -2   8     1120.24     1036.34     53.16 o
 -10  -1   8      228.75      169.35     50.47 o
  -9  -1   8      859.53      910.95     59.25 o
  -8  -1   8     2000.59     2170.09     88.16 o
  -7  -1   8     2878.55     2712.85     88.19 o
  -6  -1   8     3277.23     3236.26     85.90 o
  -5  -1   8     4187.97     4120.47     82.63 o
  -4  -1   8    11932.62    12056.05    174.42 o
  -3  -1   8    19703.60    19572.55    265.92 o
  -2  -1   8     6498.56     6319.35    114.81 o
  -1  -1   8     4918.14     5137.91     80.62 o
   0  -1   8     5714.82     6120.77    100.63 o
   1  -1   8     3333.52     3095.00     62.75 o
   2  -1   8     4276.57     4276.59    121.77 o
   3  -1   8     2802.65     2790.19    170.25 o
   4  -1   8      736.65      761.04     37.80 o
   5  -1   8     1293.69     1283.47     93.99 o
   6  -1   8     1258.43     1229.25     64.68 o
   7  -1   8      348.18      381.02     39.59 o
   8  -1   8      479.83      481.80     39.17 o
 -10   0   8     1370.25     1298.58    130.52 o
  -9   0   8     4223.22     4230.62    125.89 o
  -8   0   8    10520.77    10237.75    202.01 o
  -7   0   8    11656.15    11234.76    189.57 o
  -6   0   8     5995.00     5627.09    126.79 o
  -5   0   8    12776.39    12890.41    184.46 o
  -4   0   8    16448.34    16000.41    211.12 o
  -3   0   8     8266.39     7912.50    124.55 o
  -2   0   8     8132.78     8366.26    148.05 o
  -1   0   8     6937.90     7420.98     98.13 o
   0   0   8     7720.87     8141.69    119.34 o
   1   0   8     2126.03     2025.07     52.48 o
   2   0   8     2789.58     2911.49    273.94 o
   3   0   8     1721.12     1536.03    105.61 o
   4   0   8      257.78      274.56     26.47 o
   5   0   8       38.31       44.11     20.28 o
   6   0   8       54.89       62.45     39.83 o
   7   0   8        8.94        0.54     22.58 o
   8   0   8       57.18       74.42     23.50 o
 -10   1   8      668.50      636.96     60.42 o
  -9   1   8     5087.29     4845.08    138.19 o
  -8   1   8     6396.22     6195.46    148.20 o
  -7   1   8     4998.00     4850.80    138.83 o
  -6   1   8     3171.99     2958.84     89.95 o
  -5   1   8     7843.27     7614.73    129.99 o
  -4   1   8    11255.85    11098.27    151.87 o
  -3   1   8     6189.58     6365.35    103.38 o
  -2   1   8     1858.61     1852.53     50.53 o
  -1   1   8      529.52      538.16     29.40 o
   0   1   8        8.28       10.92     18.12 o
   1   1   8     1230.44     1262.50     66.45 o
   2   1   8     1447.17     1609.96    147.29 o
   3   1   8       19.06        5.94     30.65 o
   4   1   8      136.20      152.63     45.51 o
   5   1   8     1702.04     1751.79    143.08 o
   6   1   8      832.01      879.79    112.18 o
   7   1   8       74.25      131.86     71.42 o
 -10   2   8      281.81      174.29     45.53 o
  -9   2   8       81.30       66.06     41.37 o
  -8   2   8       69.12       96.84     41.19 o
  -7   2   8        6.35       -1.29     25.35 o
  -6   2   8       13.71       15.36     24.05 o
  -5   2   8       55.67       55.39     25.05 o
  -4   2   8      242.13      238.30     26.48 o
  -3   2   8        9.10       43.24     18.58 o
  -2   2   8     1086.36     1113.17     50.62 o
  -1   2   8     1166.82     1185.57     36.27 o
   0   2   8     3149.72     3081.99     77.33 o
   1   2   8    13823.56    14140.98    235.63 o
   2   2   8     6042.10     5934.24    244.94 o
   3   2   8     3697.97     3676.52    140.13 o
   4   2   8    13870.80    14483.22    239.63 o
   5   2   8     7903.25     8227.01    169.22 o
   6   2   8     4115.31     4207.44    499.36 o
   7   2   8      644.67      649.70     86.67 o
 -11   3   8        0.62       -5.02     44.91 o
 -10   3   8      212.59      238.46     50.50 o
  -9   3   8       91.57      115.27     41.64 o
  -8   3   8     1010.83      916.11     65.53 o
  -7   3   8     1145.07     1181.22     70.36 o
  -6   3   8     1728.07     1616.21     68.73 o
  -5   3   8     3184.67     3045.79     69.04 o
  -4   3   8     6807.72     6787.52    111.58 o
  -3   3   8     5330.88     5472.86     90.20 o
  -2   3   8     1416.40     1496.84     48.72 o
  -1   3   8     8548.59     8590.58    133.97 o
   0   3   8    15881.30    15951.74    191.16 o
   1   3   8    12251.73    12236.69    165.79 o
   2   3   8     4727.57     4484.50    216.40 o
   3   3   8     4285.37     4223.12    105.09 o
   4   3   8    15938.98    16547.25    701.37 o
   5   3   8     6782.13     7005.68    516.69 o
   6   3   8     2579.53     2714.76    260.91 o
   7   3   8     2223.96     2030.11    473.09 o
 -11   4   8      132.88      183.46     74.98 o
 -10   4   8      504.38      494.87     45.83 o
  -9   4   8     1218.17     1237.58     80.78 o
  -8   4   8     1254.75     1345.99     79.20 o
  -7   4   8     1421.19     1386.96     86.18 o
  -6   4   8     2867.26     2860.85     79.68 o
  -5   4   8     5055.73     4863.31     91.15 o
  -4   4   8    10049.96    10083.22    143.48 o
  -3   4   8     1822.75     1876.64     47.44 o
  -2   4   8      729.80      873.74     39.77 o
  -1   4   8     4436.89     4359.47    175.16 o
   0   4   8    12816.22    12984.70    220.66 o
   1   4   8     4321.13     4350.40    126.94 o
   2   4   8     1894.00     1986.85    208.46 o
   3   4   8     2183.95     2062.82    178.71 o
   4   4   8     3847.84     4069.30    274.23 o
   5   4   8     1158.64     1205.46    134.28 o
   6   4   8       74.43      846.65   2139.28 o
 -10   5   8     4503.30     4407.69    111.35 o
  -9   5   8     9050.00     9259.79    215.51 o
  -8   5   8     3521.43     3629.69    153.79 o
  -7   5   8     1116.46     1112.15     68.98 o
  -6   5   8     3428.23     3488.94    111.98 o
  -5   5   8     6762.86     6805.00    125.43 o
  -4   5   8     5051.49     4946.13     90.47 o
  -3   5   8      453.19      536.44     33.18 o
  -2   5   8     2236.77     2320.21     58.36 o
  -1   5   8     4166.59     4286.01    163.61 o
   0   5   8     1119.33     1146.83    107.53 o
   1   5   8       88.81      122.82     31.99 o
   2   5   8      465.47      450.91     49.04 o
   3   5   8      175.21      161.88     73.91 o
   4   5   8      356.15      339.22    100.74 o
   5   5   8       88.92      139.23     90.65 o
   6   5   8       11.25       14.77     61.51 o
 -10   6   8     4582.40     4520.22    111.50 o
  -9   6   8     9754.48    10295.47    228.90 o
  -8   6   8     6444.35     6592.54    194.34 o
  -7   6   8     2052.34     2200.38     98.60 o
  -6   6   8     5643.55     6024.17    161.25 o
  -5   6   8     7154.92     7286.36    155.29 o
  -4   6   8     1780.66     1935.84     64.63 o
  -3   6   8       29.13       61.67     23.84 o
  -2   6   8       92.58      116.67     28.82 o
  -1   6   8      219.06      196.39     28.96 o
   0   6   8      727.44      609.61     49.34 o
   1   6   8       77.68       70.89     45.84 o
   2   6   8       60.37       17.32     79.97 o
   3   6   8      282.43      211.42    115.18 o
   4   6   8      171.59      170.72     67.46 o
   5   6   8      359.86      351.55    124.79 o
 -10   7   8     2643.93     2577.69     88.75 o
  -9   7   8      860.91      874.08     69.55 o
  -8   7   8     1285.95     1461.00    116.51 o
  -7   7   8     1463.11     1436.58     76.66 o
  -6   7   8     1876.43     1978.02    148.47 o
  -5   7   8      237.59      272.36     39.84 o
  -4   7   8       24.00      361.99     45.21 o
  -3   7   8      112.36      171.78     29.34 o
  -2   7   8      460.48      563.49     52.49 o
  -1   7   8     4392.70     4467.91    310.21 o
   0   7   8     1248.39     1170.63    104.27 o
   1   7   8      500.40      491.60     78.99 o
   2   7   8      397.70      355.62    101.49 o
   3   7   8     1259.96     1253.26    296.98 o
   4   7   8     2052.32      -47.56   1936.15 o
 -10   8   8      525.86      442.48     77.38 o
  -9   8   8       13.07      -13.63     38.39 o
  -8   8   8      376.37      381.23     58.07 o
  -7   8   8       11.70       22.45     45.07 o
  -6   8   8     1537.38     1632.73    106.45 o
  -5   8   8     1276.99     1456.11     82.92 o
  -4   8   8     1226.93     1374.23     82.64 o
  -3   8   8     3659.36     3864.21    122.46 o
  -2   8   8     3110.30     3498.40    105.34 o
  -1   8   8    10180.50    10295.72    271.40 o
   0   8   8     8132.19     8049.28    244.06 o
   1   8   8     2088.54     2344.03    614.09 o
   2   8   8     2881.90      127.02   2198.59 o
   3   8   8     5079.87     2444.31   1263.81 o
  -9   9   8      803.66      792.92     67.38 o
  -8   9   8      990.60     1035.07    119.59 o
  -7   9   8     1217.65     1456.58     95.63 o
  -6   9   8     1654.64     1620.57    107.24 o
  -5   9   8     3335.14     3372.30    141.70 o
  -4   9   8     1990.02     2118.05    108.65 o
  -3   9   8     2634.47     2706.91    103.03 o
  -2   9   8     5475.85     6040.60    211.78 o
  -1   9   8     7111.21     7138.19    268.18 o
   0   9   8     4203.25     4236.98    181.28 o
   1   9   8     1819.89     1936.58    146.33 o
  -8  10   8      580.96      584.61     71.59 o
  -7  10   8     1003.59      933.86    168.40 o
  -6  10   8     3515.56     3389.36    103.43 o
  -5  10   8     1690.70     1377.19    149.99 o
  -4  10   8      507.16      541.34     52.59 o
  -3  10   8      716.28      751.48     60.50 o
  -2  10   8     1810.33     1877.33    109.83 o
  -1  10   8     2127.44     2183.39    128.27 o
   0  10   8      244.25      226.68     49.23 o
  -7  11   8     1471.00     1489.70    145.77 o
  -6  11   8     2098.46     2139.38    127.38 o
  -5  11   8      333.99      310.37     72.36 o
  -4  11   8       26.64       50.95     35.49 o
  -3  11   8      420.17      602.21     88.18 o
  -2  11   8      967.67      996.61    125.35 o
  -1  11   8      144.77      118.63     58.20 o
  -1 -13   9     1740.66      371.56   1431.97 o
   0 -13   9     1140.53       45.33   1675.38 o
   1 -13   9     1110.85      267.48   1816.40 o
   2 -13   9     1457.36     1616.06    158.93 o
   3 -13   9      471.68      700.38     80.65 o
   4 -13   9       46.96       82.82     63.79 o
  -2 -12   9      565.08      646.39     58.65 o
  -1 -12   9       88.34       92.60     35.54 o
   0 -12   9      548.28      489.58    141.79 o
   1 -12   9      934.90      922.44    275.01 o
   2 -12   9       39.51       44.71    188.01 o
   3 -12   9      331.80      369.88     73.79 o
   4 -12   9      990.11      975.64     84.51 o
   5 -12   9      778.06      706.05     66.57 o
   6 -12   9      235.38      219.05     44.39 o
   7 -12   9      432.64      417.45     60.99 o
  -4 -11   9       26.09       18.50     34.98 o
  -3 -11   9        8.12      -44.16     54.26 o
  -2 -11   9      168.82      137.00     37.72 o
  -1 -11   9      757.75      723.74     81.91 o
   0 -11   9     1001.03      960.94    192.99 o
   1 -11   9      348.95      381.45     68.61 o
   2 -11   9      506.77      517.86    114.94 o
   3 -11   9     2371.30     -311.69   2119.13 o
   4 -11   9     3475.38     3631.54    189.16 o
   5 -11   9     2955.50     2995.89    141.51 o
   6 -11   9     2950.08     3053.19    134.04 o
   7 -11   9     3445.23     3895.95    293.78 o
  -5 -10   9      137.42       81.88     50.69 o
  -4 -10   9      174.63      200.99     42.73 o
  -3 -10   9       90.16       94.64     33.18 o
  -2 -10   9      259.13      276.43     62.61 o
  -1 -10   9     4375.99     4498.78    222.05 o
   0 -10   9     1560.90     1634.02    104.31 o
   1 -10   9     1517.05     1492.06    331.96 o
   2 -10   9     3037.90     2824.64    372.42 o
   3 -10   9     4683.58     4739.67    703.58 o
   4 -10   9     4513.62     4723.60    152.60 o
   5 -10   9     2570.35     2715.05    148.39 o
   6 -10   9     2764.29     2865.29    130.85 o
   7 -10   9     2529.77     2667.58    100.65 o
   8 -10   9     2916.42     3284.18    156.68 o
  -6  -9   9     1909.29     2076.48    106.83 o
  -5  -9   9     1337.22     1513.93     76.35 o
  -4  -9   9     1171.15     1345.38     63.16 o
  -3  -9   9     1141.97     1172.68    112.29 o
  -2  -9   9     2713.74     2916.30    141.16 o
  -1  -9   9     2560.49     2718.09    116.98 o
   0  -9   9      204.97      281.38     42.94 o
   1  -9   9      375.60      384.21     81.68 o
   2  -9   9     1753.47     1514.32    348.95 o
   3  -9   9     4065.52     3686.83    280.19 o
   4  -9   9     2092.28     2247.89    126.53 o
   5  -9   9     1391.87     1438.66     78.25 o
   6  -9   9     2008.61     2138.81     98.35 o
   7  -9   9      298.60      322.86     42.82 o
   8  -9   9       15.33       23.35     23.04 o
  -6  -8   9     4356.77     4815.04    422.80 o
  -5  -8   9     4170.71     4679.07    149.40 o
  -4  -8   9     4067.09     4384.24    245.97 o
  -3  -8   9     5077.72     5282.64    188.88 o
  -2  -8   9     2920.17     3218.13    149.31 o
  -1  -8   9     5439.95     5549.53    175.01 o
   0  -8   9     1491.59     1602.34    154.81 o
   1  -8   9      917.16     1082.68    260.31 o
   2  -8   9      893.12      962.81     64.11 o
   3  -8   9      201.99      171.87     37.62 o
   4  -8   9       25.46       25.26     33.19 o
   5  -8   9     1657.94     1629.87     83.89 o
   6  -8   9      417.08      383.95     47.07 o
   7  -8   9      687.59      622.80     53.20 o
   8  -8   9       18.25       14.58     20.75 o
  -7  -7   9     3044.89     3362.83    102.80 o
  -6  -7   9     4016.06     4144.74    153.65 o
  -5  -7   9     3528.92     3708.25     98.57 o
  -4  -7   9     1403.30     1327.36     68.01 o
  -3  -7   9     6387.78     6560.64    255.27 o
  -2  -7   9     4747.63     4663.55    145.12 o
  -1  -7   9     2198.16     2332.73     74.11 o
   0  -7   9     1517.65     1498.87     60.14 o
   1  -7   9      948.99      963.65     78.63 o
   2  -7   9       64.06       42.71     27.10 o
   3  -7   9      134.93      183.94     42.32 o
   4  -7   9      181.22      233.43     49.43 o
   5  -7   9       57.38       82.38     29.08 o
   6  -7   9      132.97       72.10     40.12 o
   7  -7   9     1849.99     1910.40     78.76 o
   8  -7   9      365.72      374.21     36.26 o
  -8  -6   9      270.82      226.44    106.88 o
  -7  -6   9     1204.36     1238.91    106.44 o
  -6  -6   9      123.64      136.97     87.19 o
  -5  -6   9      131.93       93.91     44.92 o
  -4  -6   9     1679.39     1733.61     85.34 o
  -3  -6   9       30.80       26.59     25.08 o
  -2  -6   9      552.82      560.58     38.17 o
  -1  -6   9       11.28      -13.13     18.99 o
   0  -6   9      281.54      262.89     41.93 o
   1  -6   9      903.35      912.36     51.35 o
   2  -6   9     6507.75     5830.65    149.34 o
   3  -6   9     3368.13     3197.60     98.27 o
   4  -6   9      644.06      559.33     60.31 o
   5  -6   9     3487.76     3664.27    128.72 o
   6  -6   9     3702.09     3482.13    237.71 o
   7  -6   9     3481.85     3534.99    107.74 o
   8  -6   9     1472.80     1537.30     59.11 o
  -8  -5   9       62.87       62.87     91.08 o
  -7  -5   9      330.91      374.86     58.23 o
  -6  -5   9      751.29      725.22     56.87 o
  -5  -5   9       19.62        3.70     34.08 o
  -4  -5   9     1423.82     1445.88     56.78 o
  -3  -5   9     5874.62     5689.90    131.52 o
  -2  -5   9     9786.14     9206.26    244.97 o
  -1  -5   9     2067.68     2001.43     65.45 o
   0  -5   9     3216.78     3070.41     74.91 o
   1  -5   9    17086.88    16729.89    227.79 o
   2  -5   9    17047.85    15468.53    367.12 o
   3  -5   9    13484.03    12592.60    289.42 o
   4  -5   9     5233.19     5244.95    116.24 o
   5  -5   9     6892.85     7117.60    186.77 o
   6  -5   9     8947.17     8515.78    369.32 o
   7  -5   9     4402.14     4458.58    159.37 o
   8  -5   9     1359.58     1385.97    136.54 o
  -9  -4   9      239.00      220.79    129.05 o
  -8  -4   9     1709.60     1850.54    151.42 o
  -7  -4   9     2726.23     2990.99     98.71 o
  -6  -4   9     3172.41     3307.74    103.45 o
  -5  -4   9      939.63      914.45     78.42 o
  -4  -4   9     2066.63     2074.45     69.40 o
  -3  -4   9     9645.00     9191.49    125.24 o
  -2  -4   9     8096.70     8222.57    138.00 o
  -1  -4   9     2874.34     3024.47     65.39 o
   0  -4   9     7355.73     7318.90    136.06 o
   1  -4   9    12241.24    12017.21    180.81 o
   2  -4   9    11887.01    10977.31    225.65 o
   3  -4   9     8847.76     8517.29    199.88 o
   4  -4   9     6168.14     6197.44    158.72 o
   5  -4   9     2577.89     2374.06     94.32 o
   6  -4   9     4202.56     4304.27    194.03 o
   7  -4   9     2346.31     2298.91     98.04 o
   8  -4   9      429.62      446.55     38.61 o
  -9  -3   9      607.35      616.20     81.02 o
  -8  -3   9     5615.29     6026.09    166.65 o
  -7  -3   9     6389.68     6901.01    175.79 o
  -6  -3   9     2492.00     2630.69     88.41 o
  -5  -3   9      981.97     1029.13     46.31 o
  -4  -3   9     2765.98     2737.20     67.37 o
  -3  -3   9     6819.50     6413.75    118.08 o
  -2  -3   9     3707.59     3765.05     85.95 o
  -1  -3   9     1186.03     1244.00     45.15 o
   0  -3   9     2340.46     2262.82     65.42 o
   1  -3   9     5640.21     5755.30     96.09 o
   2  -3   9     1310.95     1401.27     96.55 o
   3  -3   9      551.60      502.10     40.43 o
   4  -3   9     1517.05     1585.97     69.76 o
   5  -3   9      193.74      202.80     32.88 o
   6  -3   9      121.30      119.73     36.48 o
   7  -3   9      194.82      209.60     32.47 o
   8  -3   9        7.21       17.91     17.35 o
  -9  -2   9     3032.84     3149.86    106.61 o
  -8  -2   9     6701.13     7069.50    283.01 o
  -7  -2   9     4536.07     4587.48    120.39 o
  -6  -2   9     3925.34     3867.36    111.15 o
  -5  -2   9     2111.36     2075.91     62.67 o
  -4  -2   9     3633.15     3383.89     67.76 o
  -3  -2   9     2564.64     2546.79     65.11 o
  -2  -2   9      263.25      193.54     26.66 o
  -1  -2   9       14.09       15.34     17.68 o
   0  -2   9       88.19      104.70     20.12 o
   1  -2   9      450.47      449.43     35.83 o
   2  -2   9       15.90       26.58     24.35 o
   3  -2   9       13.43        7.02     22.23 o
   4  -2   9      156.28      147.11     27.98 o
   5  -2   9     1642.78     1685.16    116.62 o
   6  -2   9     2740.96     2729.39    114.39 o
   7  -2   9      851.12      830.89    163.40 o
 -10  -1   9      892.25      894.10    151.09 o
  -9  -1   9     2654.67     2561.21    101.02 o
  -8  -1   9     3016.94     3053.82    105.60 o
  -7  -1   9     3764.62     3743.49    138.87 o
  -6  -1   9     1834.29     1678.71     71.31 o
  -5  -1   9     1508.39     1412.26     54.56 o
  -4  -1   9      722.42      764.70     39.87 o
  -3  -1   9       38.25       37.32     21.52 o
  -2  -1   9      412.66      468.61     32.02 o
  -1  -1   9       51.56       59.81     17.00 o
   0  -1   9     1411.18     1399.05     42.75 o
   1  -1   9     7446.45     7333.58    132.19 o
   2  -1   9     2911.25     2929.19    222.94 o
   3  -1   9       65.20       70.25     42.66 o
   4  -1   9      262.31      261.11     46.04 o
   5  -1   9     5244.37     5504.88    160.05 o
   6  -1   9     1951.90     1908.75    139.08 o
   7  -1   9      960.70      952.61     61.63 o
   8  -1   9      447.29      431.44     36.37 o
 -10   0   9       35.96       36.32     38.15 o
  -9   0   9       77.60       58.09     38.11 o
  -8   0   9      215.06      184.87     43.06 o
  -7   0   9      254.57      325.29     44.56 o
  -6   0   9       91.33      127.06     34.88 o
  -5   0   9      571.91      618.18     41.22 o
  -4   0   9     3132.13     2770.17     68.65 o
  -3   0   9     3515.74     3357.17     74.64 o
  -2   0   9     5355.06     5435.74     92.83 o
  -1   0   9     2801.45     2911.95     62.16 o
   0   0   9    10548.05    10630.89    142.97 o
   1   0   9    15308.61    15270.52    216.16 o
   2   0   9     9374.45     9269.69    186.43 o
   3   0   9     3835.36     3881.99    245.05 o
   4   0   9     1762.12     1899.67    156.63 o
   5   0   9     7276.74     7379.46    741.14 o
   6   0   9     2942.65     3209.96    516.82 o
   7   0   9      925.83      882.47    114.15 o
 -10   1   9      193.80      138.15     40.89 o
  -9   1   9      606.64      647.91     58.44 o
  -8   1   9     3098.01     3149.35    108.21 o
  -7   1   9     2290.06     2316.53     80.26 o
  -6   1   9     1339.18     1306.23     75.41 o
  -5   1   9     5841.13     5496.27    109.66 o
  -4   1   9    13679.26    12815.38    174.74 o
  -3   1   9    11158.45    10850.37    168.89 o
  -2   1   9     8406.87     8485.85    119.62 o
  -1   1   9    15086.42    15715.73    196.06 o
   0   1   9    16460.80    16367.28    202.93 o
   1   1   9    14214.17    13995.86    195.05 o
   2   1   9     6234.43     6087.79    412.49 o
   3   1   9     5012.51     5024.53    243.91 o
   4   1   9     3413.56     3382.78    200.44 o
   5   1   9     5633.63     5665.83    595.96 o
   6   1   9     1878.99     1913.85    250.54 o
   7   1   9      182.54      172.29     92.84 o
 -10   2   9     1828.10     1842.70    106.37 o
  -9   2   9     1868.76     1982.01     91.93 o
  -8   2   9     2577.72     2581.47     98.90 o
  -7   2   9      625.26      590.02     66.62 o
  -6   2   9     1203.40     1222.84     79.68 o
  -5   2   9     5130.79     5156.28     94.69 o
  -4   2   9     7996.38     7782.05    120.10 o
  -3   2   9     5457.38     5331.17     94.96 o
  -2   2   9     4348.48     4431.29     72.26 o
  -1   2   9     7112.11     7367.13    118.08 o
   0   2   9     8426.41     8384.38    122.12 o
   1   2   9     6731.90     6467.49    118.14 o
   2   2   9     2081.32     2099.57    185.44 o
   3   2   9      477.25      453.52     61.11 o
   4   2   9      183.46      174.16     39.34 o
   5   2   9      477.30      340.15     62.62 o
   6   2   9      247.17      278.22    118.81 o
   7   2   9        0.62      -11.75     21.82 o
 -10   3   9     2917.13     2843.61     92.11 o
  -9   3   9     4957.65     4980.54    141.31 o
  -8   3   9     2165.36     2282.42    114.31 o
  -7   3   9      553.06      476.64     48.48 o
  -6   3   9      774.37      746.70     60.86 o
  -5   3   9     2207.82     2136.20     63.76 o
  -4   3   9     1876.17     1786.61     61.15 o
  -3   3   9       73.75       47.92     21.72 o
  -2   3   9      121.25      107.21     21.65 o
  -1   3   9      497.47      584.62     34.45 o
   0   3   9     1352.95     1272.51    108.09 o
   1   3   9      305.30      265.35     31.74 o
   2   3   9      213.69      256.83     35.69 o
   3   3   9      371.07      362.47     45.34 o
   4   3   9      452.01      454.90     79.76 o
   5   3   9     1181.09     1386.12    163.80 o
   6   3   9     3242.64     3407.16    819.49 o
 -10   4   9     4052.93     3856.04    108.75 o
  -9   4   9     3563.41     3440.23    117.21 o
  -8   4   9     2182.91     2101.20    107.40 o
  -7   4   9      731.79      719.53     68.27 o
  -6   4   9      221.20      217.06     44.64 o
  -5   4   9      659.40      730.87     50.05 o
  -4   4   9      603.08      669.25     39.23 o
  -3   4   9       41.95       47.42     20.40 o
  -2   4   9      482.34      519.62     35.05 o
  -1   4   9      344.71      359.50     28.66 o
   0   4   9     1741.08     1737.40    108.81 o
   1   4   9     1346.03     1325.72     75.77 o
   2   4   9      513.09      513.90     60.15 o
   3   4   9      831.46      770.23    121.62 o
   4   4   9     3897.52     4283.61    421.37 o
   5   4   9     2002.66     2178.67    182.46 o
   6   4   9      619.54      535.26    208.16 o
 -10   5   9     1326.94     1343.75     69.42 o
  -9   5   9     2074.15     1931.81     99.69 o
  -8   5   9      449.88      424.33     63.81 o
  -7   5   9      447.50      407.80     48.37 o
  -6   5   9      165.99      155.45     46.08 o
  -5   5   9      417.45      328.72     56.74 o
  -4   5   9      137.87      173.46     28.97 o
  -3   5   9     1255.32     1408.37     64.63 o
  -2   5   9     1340.77     1375.22     71.40 o
  -1   5   9      109.31      126.21     26.64 o
   0   5   9     2249.92     2375.71    128.41 o
   1   5   9     1437.53     1303.54    161.54 o
   2   5   9      317.97      274.57    129.94 o
   3   5   9     3364.43     2947.90    383.32 o
   4   5   9     4091.73     3880.62    616.02 o
   5   5   9      775.42     -192.50   1876.27 o
 -10   6   9      198.93      218.98     42.31 o
  -9   6   9      147.15      153.11     43.15 o
  -8   6   9      111.50      150.53     48.11 o
  -7   6   9     2243.91     2315.03    102.87 o
  -6   6   9     3169.06     3218.96    110.97 o
  -5   6   9     5666.90     5726.04    140.40 o
  -4   6   9     9610.82     9502.10    261.13 o
  -3   6   9     4017.33     4356.91     83.27 o
  -2   6   9     7452.54     7928.57    171.59 o
  -1   6   9     9067.71     9370.21    201.04 o
   0   6   9     1828.85     2100.28    169.14 o
   1   6   9      611.42      611.55    199.18 o
   2   6   9      654.93      640.45    201.44 o
   3   6   9     2355.66     2002.33    137.32 o
   4   6   9     1897.81      475.64   2083.88 o
 -10   7   9     1370.62     1259.62    182.98 o
  -9   7   9     2344.52     2196.12     91.30 o
  -8   7   9     2019.01     2056.39    118.19 o
  -7   7   9     2906.66     3006.78    103.74 o
  -6   7   9     9870.68    10022.96    209.63 o
  -5   7   9     9493.69     9468.02    223.48 o
  -4   7   9     4408.01     4423.89    139.56 o
  -3   7   9     4932.95     5214.92    125.81 o
  -2   7   9     7595.95     7978.60    168.35 o
  -1   7   9    11854.04    12239.63    274.19 o
   0   7   9     6255.06     6126.69    159.18 o
   1   7   9      432.28      442.62    632.33 o
   2   7   9      643.23      445.02    555.94 o
   3   7   9     1147.02      970.38    470.88 o
  -9   8   9     1484.32     1345.52     94.94 o
  -8   8   9     1018.85      958.05     73.79 o
  -7   8   9     3407.74     3515.41    134.26 o
  -6   8   9     2698.97     2701.70     94.56 o
  -5   8   9     3653.54     3509.07    144.11 o
  -4   8   9     1688.65     1735.88     90.40 o
  -3   8   9     2288.60     2450.85     88.67 o
  -2   8   9     2035.29     2204.42    112.83 o
  -1   8   9      414.73      523.93     95.27 o
   0   8   9      807.83      784.45     90.26 o
   1   8   9      203.22      204.13     50.93 o
   2   8   9      252.34      227.75     71.63 o
  -8   9   9      110.65      157.45     59.95 o
  -7   9   9      206.53      279.18     60.60 o
  -6   9   9      812.19      917.04     63.43 o
  -5   9   9      195.58      218.64     54.77 o
  -4   9   9        4.02      -17.21     36.70 o
  -3   9   9       39.08       85.71     37.80 o
  -2   9   9       96.24       95.37     43.11 o
  -1   9   9      264.25      287.04    100.44 o
   0   9   9      135.58      142.32     72.19 o
  -7  10   9       14.16       99.62     55.25 o
  -6  10   9      242.08      214.21     57.79 o
  -5  10   9       37.24       78.60     84.75 o
  -4  10   9      390.57      406.18     58.79 o
  -3  10   9      740.74      767.40    123.95 o
  -2  10   9      492.60      664.78    114.15 o
  -1  10   9      703.65      608.82     96.81 o
   0 -13  10     2589.13     2878.48    197.53 o
   1 -13  10      205.63      245.52    132.34 o
   2 -13  10      955.33     -404.02   1401.19 o
   3 -13  10     2864.25     3159.39    180.74 o
  -2 -12  10     1369.93     1622.08    460.53 o
  -1 -12  10     2302.10      947.09    236.18 o
   0 -12  10     3349.53      933.13    270.65 o
   1 -12  10     2264.94     2539.91    534.30 o
   2 -12  10     3115.17     3513.72    790.07 o
   3 -12  10     4836.47     5056.23    194.80 o
   4 -12  10     3749.54     3953.44    238.94 o
   5 -12  10     1604.36      676.53    180.74 o
   6 -12  10     2013.88     2024.56    125.91 o
  -3 -11  10      559.44      695.40    184.53 o
  -2 -11  10     1304.47     1477.65    126.68 o
  -1 -11  10     1640.44     1860.35    195.51 o
   0 -11  10     2829.62     3059.25    526.93 o
   1 -11  10      877.44      928.11    278.50 o
   2 -11  10     1146.00     1246.30    311.17 o
   3 -11  10     1207.13     1414.31    115.19 o
   4 -11  10      951.13      909.33    112.77 o
   5 -11  10     1304.84     1459.27     81.87 o
   6 -11  10      495.22      482.17     65.98 o
   7 -11  10       20.14       33.57     34.13 o
  -4 -10  10      550.65      609.39    143.03 o
  -3 -10  10      805.78      793.10     78.09 o
  -2 -10  10     1753.36     1761.77    185.99 o
  -1 -10  10       18.20      -16.09     38.80 o
   0 -10  10      183.15      329.09    186.98 o
   1 -10  10      251.37      217.77    179.82 o
   2 -10  10       77.54       46.28    216.09 o
   3 -10  10        7.18       40.29     52.70 o
   4 -10  10       40.92       17.97     34.76 o
   5 -10  10       49.76       18.06     36.02 o
   6 -10  10      110.01      160.71     49.13 o
   7 -10  10     1172.55     1325.42    216.84 o
  -5  -9  10      265.54      299.56     42.22 o
  -4  -9  10      520.36      494.67     56.76 o
  -3  -9  10      368.87      329.49     59.31 o
  -2  -9  10      268.86      260.87     69.09 o
  -1  -9  10       31.60       34.05     41.16 o
   0  -9  10       22.59       37.60     80.62 o
   1  -9  10      194.59      166.51    376.11 o
   2  -9  10      267.82      312.86     80.97 o
   3  -9  10     2128.09     2112.84    119.66 o
   4  -9  10      972.27      991.26     89.90 o
   5  -9  10       25.09       43.29     44.42 o
   6  -9  10      605.59      570.95     55.02 o
   7  -9  10     3250.83     3250.43    108.17 o
   8  -9  10     2955.03     2999.35    137.10 o
  -6  -8  10       42.16       88.11     55.57 o
  -5  -8  10        9.21        7.76     32.76 o
  -4  -8  10      140.15      156.75     37.75 o
  -3  -8  10     1198.88     1164.48     70.09 o
  -2  -8  10     1961.47     1957.33    101.14 o
  -1  -8  10     4041.63     4242.48    244.82 o
   0  -8  10      877.78     1082.71    162.91 o
   1  -8  10     2034.20     2049.60    278.99 o
   2  -8  10     5106.45     5063.67    150.41 o
   3  -8  10     3179.88     3254.35    115.54 o
   4  -8  10     2530.45     2598.20    108.90 o
   5  -8  10      312.52      323.38     67.77 o
   6  -8  10     1206.60     1246.81     70.47 o
   7  -8  10     3010.48     3041.36    123.05 o
   8  -8  10      925.06      987.38     51.24 o
  -7  -7  10     1109.61     1024.47    239.40 o
  -6  -7  10     1049.56     1039.88    155.56 o
  -5  -7  10     1284.13     1160.99     62.01 o
  -4  -7  10      816.19      911.74     69.96 o
  -3  -7  10     2093.54     2086.24    193.56 o
  -2  -7  10     9715.71     9941.17    318.35 o
  -1  -7  10    12011.51    12264.55    649.26 o
   0  -7  10     5429.96     5439.57    188.49 o
   1  -7  10     7801.75     7735.01    145.50 o
   2  -7  10    15036.28    14419.77    271.96 o
   3  -7  10     7554.66     7918.34    250.62 o
   4  -7  10     1358.56     1451.94     94.39 o
   5  -7  10     3033.85     3103.15    113.01 o
   6  -7  10     2106.77     2339.85    191.70 o
   7  -7  10     1609.28     1669.50     71.93 o
   8  -7  10      502.60      521.27     37.60 o
  -7  -6  10     3200.93     3468.73     99.54 o
  -6  -6  10     2235.09     2440.17    187.72 o
  -5  -6  10     2261.34     2383.84    143.00 o
  -4  -6  10     4577.97     4544.91    135.23 o
  -3  -6  10     6327.46     6156.83    240.47 o
  -2  -6  10     9078.95     9082.86    368.94 o
  -1  -6  10     3185.16     3190.51    109.35 o
   0  -6  10     2460.91     2397.65     68.58 o
   1  -6  10     6615.61     6638.65    118.61 o
   2  -6  10     9509.42     9153.81    223.69 o
   3  -6  10     4920.01     4853.08    134.41 o
   4  -6  10     2075.03     2071.51    140.18 o
   5  -6  10     2378.03     2202.02    158.73 o
   6  -6  10      407.15      475.17     63.46 o
   7  -6  10       84.95      119.55     26.54 o
   8  -6  10       82.88       79.81     19.59 o
  -8  -5  10     1218.77     1211.59     75.87 o
  -7  -5  10     2242.58     2288.03    153.35 o
  -6  -5  10     1203.29     1241.41    145.51 o
  -5  -5  10      353.20      327.43     46.24 o
  -4  -5  10      623.25      590.83     47.17 o
  -3  -5  10     5691.04     5462.90    100.86 o
  -2  -5  10     4669.34     4670.03    185.35 o
  -1  -5  10      243.28      329.79     33.41 o
   0  -5  10      647.62      655.60     37.65 o
   1  -5  10      457.96      460.95     36.05 o
   2  -5  10        4.82       11.16     33.45 o
   3  -5  10      578.42      516.92    207.60 o
   4  -5  10      272.23      254.97     43.24 o
   5  -5  10      244.96      176.01     40.94 o
   6  -5  10     1441.69     1293.04     84.09 o
   7  -5  10     1127.46     1171.30     76.94 o
   8  -5  10      714.02      721.30     52.04 o
  -8  -4  10     1547.70     1717.64    164.38 o
  -7  -4  10     1560.18     1595.56     99.69 o
  -6  -4  10      492.98      498.84     48.58 o
  -5  -4  10      136.20      157.06     29.17 o
  -4  -4  10      196.98      195.16     32.91 o
  -3  -4  10      383.65      408.86     33.70 o
  -2  -4  10      147.66      115.70     35.27 o
  -1  -4  10        4.43      -10.32     19.75 o
   0  -4  10        7.97       12.88     21.62 o
   1  -4  10      852.41      845.14     43.23 o
   2  -4  10     2764.16     2532.60     81.07 o
   3  -4  10     1141.93     1008.59     67.26 o
   4  -4  10     3001.22     3024.81    121.08 o
   5  -4  10     7431.86     7440.67    227.83 o
   6  -4  10     9938.35     9955.78    433.48 o
   7  -4  10     3802.36     3900.27    143.30 o
   8  -4  10     2353.59     2299.88     94.57 o
  -9  -3  10      259.91      258.51     63.56 o
  -8  -3  10      849.07      729.38     62.94 o
  -7  -3  10      167.73      152.43     44.06 o
  -6  -3  10      335.82      317.91     45.47 o
  -5  -3  10       79.08       78.45     30.35 o
  -4  -3  10      291.65      264.68     31.06 o
  -3  -3  10     5247.48     4996.56     90.90 o
  -2  -3  10      531.77      557.50     37.16 o
  -1  -3  10     2061.22     2070.12     53.52 o
   0  -3  10     2680.93     2634.14     74.91 o
   1  -3  10     4122.80     3974.29    115.06 o
   2  -3  10     1901.52     1872.69     72.46 o
   3  -3  10      762.23      806.94     59.59 o
   4  -3  10     1313.36     1386.26     81.76 o
   5  -3  10     4109.55     4137.28    243.95 o
   6  -3  10     8407.98     8500.93    348.73 o
   7  -3  10     3170.97     3142.05    128.70 o
   8  -3  10     1627.17     1663.07     72.75 o
  -9  -2  10       47.26       53.16     32.99 o
  -8  -2  10      353.56      422.92     52.23 o
  -7  -2  10      403.30      348.35     50.39 o
  -6  -2  10      380.07      389.60     47.80 o
  -5  -2  10     2405.13     2413.96     72.96 o
  -4  -2  10     5568.21     5135.18     97.20 o
  -3  -2  10     8817.83     8163.01    128.03 o
  -2  -2  10     2274.06     2137.23     57.33 o
  -1  -2  10     2415.13     2257.84     62.17 o
   0  -2  10     7469.43     7216.75    126.20 o
   1  -2  10     6005.91     5855.28    140.60 o
   2  -2  10     2830.57     2467.36    150.15 o
   3  -2  10     1096.31     1076.59     57.56 o
   4  -2  10     1819.60     2043.62    158.50 o
   5  -2  10     1661.36     1635.33     87.76 o
   6  -2  10     1708.25     1842.74    191.50 o
  -9  -1  10     1781.43     1944.67     87.02 o
  -8  -1  10     2579.70     2689.43    101.73 o
  -7  -1  10     3858.32     3749.57    110.80 o
  -6  -1  10     2451.31     2566.65    111.70 o
  -5  -1  10     8704.59     8281.96    122.37 o
  -4  -1  10    13336.78    12316.39    178.39 o
  -3  -1  10    13539.03    12666.54    167.14 o
  -2  -1  10     6223.99     6285.45     99.93 o
  -1  -1  10     4260.20     4275.41     78.90 o
   0  -1  10     7740.86     7490.12    106.61 o
   1  -1  10     9158.53     8735.52    153.85 o
   2  -1  10     2252.15     2073.19    254.49 o
   3  -1  10      617.18      637.49     81.69 o
   4  -1  10      515.96      640.16     95.43 o
   5  -1  10      226.79      193.90     59.45 o
   6  -1  10     1080.80     1131.79     71.03 o
   7  -1  10      261.47      232.79     35.81 o
 -10   0  10     1011.90      931.35     80.46 o
  -9   0  10     3184.43     3392.89    115.71 o
  -8   0  10     3328.59     3343.41    115.35 o
  -7   0  10     2481.36     2436.03     82.18 o
  -6   0  10     3469.02     3380.34    107.12 o
  -5   0  10     5459.30     5376.70     99.93 o
  -4   0  10     9017.39     8673.41    126.94 o
  -3   0  10     9118.98     8795.29    129.06 o
  -2   0  10     2824.95     2937.68     59.09 o
  -1   0  10     7075.38     7192.49    106.70 o
   0   0  10     2355.50     2352.91     56.07 o
   1   0  10      304.86      263.97     33.51 o
   2   0  10      458.46      408.28    106.87 o
   3   0  10      325.18      290.57     37.16 o
   4   0  10      146.13      171.66    137.62 o
   5   0  10     1026.34     1110.80    166.26 o
   6   0  10       36.69       19.71     28.65 o
   7   0  10        5.55       16.79     21.82 o
 -10   1  10     1768.49     1677.58    104.64 o
  -9   1  10     2510.77     2543.38     95.32 o
  -8   1  10      894.92      815.72     61.49 o
  -7   1  10     1172.25     1112.92     62.81 o
  -6   1  10      287.62      295.08     51.44 o
  -5   1  10      534.08      540.18     40.00 o
  -4   1  10      890.66      886.14     50.65 o
  -3   1  10      605.47      644.32     34.19 o
  -2   1  10      344.83      338.96     25.93 o
  -1   1  10      238.94      230.16     24.22 o
   0   1  10      672.54      710.09     39.22 o
   1   1  10      981.50     1034.00    109.64 o
   2   1  10      505.00      550.86    125.11 o
   3   1  10     1882.21     1983.13    137.19 o
   4   1  10     5868.49     6144.62    194.97 o
   5   1  10     4469.07     4861.97    560.06 o
   6   1  10      764.02      681.26    188.67 o
 -10   2  10      519.36      454.03     49.83 o
  -9   2  10      539.19      511.93     53.89 o
  -8   2  10        0.79      -20.61     37.04 o
  -7   2  10       39.54       30.34     35.02 o
  -6   2  10       80.23       71.58     23.40 o
  -5   2  10        5.61        5.43     28.21 o
  -4   2  10      693.71      679.13     42.53 o
  -3   2  10      424.61      461.95     31.11 o
  -2   2  10     1032.14     1143.54     46.95 o
  -1   2  10     3402.88     3398.55     71.36 o
   0   2  10     5098.05     5090.36    188.21 o
   1   2  10     3118.61     3035.96    223.93 o
   2   2  10     2538.59     2525.00    142.58 o
   3   2  10     7354.31     6916.66    144.79 o
   4   2  10     9043.90     9421.18    272.58 o
   5   2  10     3795.19     3851.43    479.77 o
   6   2  10     3073.25     3038.24    610.87 o
 -10   3  10       84.42       94.66     32.61 o
  -9   3  10      273.49      293.54     47.17 o
  -8   3  10      696.98      827.47     90.80 o
  -7   3  10      592.70      547.58     51.81 o
  -6   3  10     2572.73     2386.10     86.89 o
  -5   3  10     3869.04     3970.95    113.85 o
  -4   3  10      722.46      707.19     40.35 o
  -3   3  10       51.77       52.92     20.47 o
  -2   3  10      795.45      863.15     71.20 o
  -1   3  10     7252.81     7319.06    119.34 o
   0   3  10     3436.11     3345.84    185.47 o
   1   3  10     1433.32     1584.82    158.28 o
   2   3  10     4313.18     4243.20    329.88 o
   3   3  10     2832.86     2821.68    188.55 o
   4   3  10     3966.76     4085.40    330.35 o
   5   3  10     1904.73     1891.37    372.18 o
 -10   4  10     1856.25     1920.12     81.98 o
  -9   4  10     2231.11     2144.10     89.98 o
  -8   4  10     2610.08     2627.30    109.71 o
  -7   4  10     2541.75     2357.40    100.93 o
  -6   4  10    11455.09    11472.77    219.75 o
  -5   4  10    15438.42    15132.50    289.63 o
  -4   4  10      890.87     1020.22     59.50 o
  -3   4  10     2166.99     2231.54     63.96 o
  -2   4  10     7528.16     7865.09    144.55 o
  -1   4  10     2527.50     2793.51     84.38 o
   0   4  10      763.84      803.10     67.76 o
   1   4  10      967.49     1043.16     80.14 o
   2   4  10     1214.65     1256.08    146.40 o
   3   4  10     1198.19     1130.48    119.35 o
   4   4  10     1255.66     1268.31    227.06 o
   5   4  10      285.99      688.84   1992.11 o
 -10   5  10     5222.87     4898.39    202.61 o
  -9   5  10     4472.35     4444.59    142.52 o
  -8   5  10     2205.17     2147.04    100.62 o
  -7   5  10     6774.73     6601.09    158.95 o
  -6   5  10    10971.14    11325.55    263.78 o
  -5   5  10     6766.70     6800.87    170.60 o
  -4   5  10     7214.78     7526.74    164.37 o
  -3   5  10     4134.89     4510.72    125.94 o
  -2   5  10     4850.24     4886.16    119.92 o
  -1   5  10     3034.72     3095.10    101.89 o
   0   5  10      288.87      342.21     58.39 o
   1   5  10     1042.31      922.14    241.51 o
   2   5  10      456.39      415.75    183.46 o
   3   5  10       71.93       37.33     53.33 o
   4   5  10      439.33      193.15    117.87 o
  -9   6  10     1091.39      997.48     70.73 o
  -8   6  10     1569.61     1442.76    219.84 o
  -7   6  10     4364.98     4239.51    128.09 o
  -6   6  10     4925.10     4923.93    136.09 o
  -5   6  10     2773.02     2950.77    110.37 o
  -4   6  10      416.61      425.63     43.52 o
  -3   6  10      441.68      496.71     49.40 o
  -2   6  10        1.95       83.05     30.02 o
  -1   6  10      115.23      124.53     47.28 o
   0   6  10       27.33     1143.22   2816.37 o
   1   6  10      356.76      424.82    175.27 o
   2   6  10      141.62      188.95     57.20 o
   3   6  10     1342.25     1246.85    280.27 o
  -9   7  10       26.21        1.09     43.34 o
  -8   7  10       27.59       13.44     39.06 o
  -7   7  10       58.67      102.75     44.12 o
  -6   7  10        9.85       55.02     42.30 o
  -5   7  10       51.68      196.77     48.45 o
  -4   7  10       95.73      161.96     38.96 o
  -3   7  10      640.62      738.40     86.47 o
  -2   7  10     2783.13     3532.77    172.28 o
  -1   7  10     4173.96     4983.70    180.48 o
   0   7  10     2770.70     2986.72    252.37 o
   1   7  10     2730.66     2795.58    158.92 o
   2   7  10     3892.41     3556.69    212.64 o
  -8   8  10      495.35      359.54     61.40 o
  -7   8  10     2869.02     3043.62    136.39 o
  -6   8  10     1564.07     1842.09     89.29 o
  -5   8  10      741.57      887.54     74.06 o
  -4   8  10     1212.72     1265.59    144.47 o
  -3   8  10     3083.32     3282.37    147.24 o
  -2   8  10     5440.73     5881.38    199.56 o
  -1   8  10     5365.37     5945.72    225.02 o
   0   8  10     1493.35     1533.79    101.40 o
   1   8  10     2809.05     2978.65    193.61 o
  -8   9  10      611.46      750.32     94.70 o
  -7   9  10      982.11      924.86    138.22 o
  -6   9  10     2341.53     2557.01    104.05 o
  -5   9  10     1084.82     1304.37    107.16 o
  -4   9  10     1052.45     1156.09    289.58 o
  -3   9  10     3241.63     3387.29    137.98 o
  -2   9  10     3268.00     3314.72    281.47 o
  -1   9  10     1875.36     1826.40    147.45 o
  -6  10  10     1707.95     1970.84    134.30 o
  -5  10  10       36.34       18.47     61.55 o
  -4  10  10      243.11      146.05     63.79 o
  -3  10  10     1381.75     1508.07    138.22 o
  -2  10  10      838.26      897.01    106.32 o
  -1 -12  11       29.77      833.22   2050.30 o
   0 -12  11       91.80      573.57   1825.35 o
   1 -12  11        3.24       30.58     43.46 o
   2 -12  11      318.77      278.98     56.26 o
   3 -12  11     1195.81     1287.13     89.53 o
  -3 -11  11      151.49      130.77    198.93 o
  -2 -11  11      430.24      437.21    146.35 o
  -1 -11  11     1002.59      947.94    202.57 o
   0 -11  11     1354.45     1226.19    337.01 o
   1 -11  11      151.23      133.21    116.06 o
   2 -11  11     1398.68     1649.50    119.37 o
   3 -11  11     3808.45     4150.76    170.44 o
   4 -11  11     1671.60     1704.48    156.12 o
   5 -11  11     1727.26     1556.85    254.61 o
   6 -11  11     2315.12     2269.66    130.94 o
  -4 -10  11      522.93      635.17    147.98 o
  -3 -10  11     1704.11     1900.42    157.71 o
  -2 -10  11     3246.74     3539.42    214.86 o
  -1 -10  11     2762.40     3039.75    271.52 o
   0 -10  11      902.00      930.55    429.12 o
   1 -10  11      720.15      715.84     80.60 o
   2 -10  11     1893.78     1984.07    131.73 o
   3 -10  11     2789.18     2888.38    131.44 o
   4 -10  11     1330.91     1274.63     79.83 o
   5 -10  11     1249.76      430.80    116.67 o
   6 -10  11     1466.07     1503.59    107.44 o
  -5  -9  11      723.64      707.36    155.72 o
  -4  -9  11     1151.92     1308.75    133.83 o
  -3  -9  11     3396.95     3451.99    139.37 o
  -2  -9  11     3029.00     3252.87    210.42 o
  -1  -9  11     3751.46     4114.18    421.57 o
   0  -9  11     1850.76      995.31    311.69 o
   1  -9  11     2658.75     2685.74    138.85 o
   2  -9  11     1470.65     1544.23    148.57 o
   3  -9  11      879.89      939.68    107.38 o
   4  -9  11     1293.38     1318.63     75.50 o
   5  -9  11      383.52      299.37     59.77 o
   6  -9  11       17.72       23.63     26.87 o
   7  -9  11      126.75      114.15     37.49 o
  -6  -8  11     2233.47     2402.25    101.35 o
  -5  -8  11     1548.59     1667.14     73.82 o
  -4  -8  11     2592.69     2751.60    158.71 o
  -3  -8  11     2532.92     2755.75    157.17 o
  -2  -8  11     1921.54     2013.99    159.03 o
  -1  -8  11     2673.65     2700.14    263.97 o
   0  -8  11     1831.59     -503.06   2017.29 o
   1  -8  11      752.79      745.86     85.58 o
   2  -8  11       98.66       37.87     34.51 o
   3  -8  11      191.42      206.61     41.92 o
   4  -8  11       60.34       49.33     34.83 o
   5  -8  11       58.87       58.05     30.15 o
   6  -8  11      218.63      247.82     38.29 o
   7  -8  11      122.19      104.60     27.19 o
  -6  -7  11     1098.08     1071.55    163.78 o
  -5  -7  11     1352.26     1379.95     72.60 o
  -4  -7  11     1637.13      709.83    243.18 o
  -3  -7  11     1380.36     1444.14    117.89 o
  -2  -7  11       36.43       41.59     37.90 o
  -1  -7  11     2015.46     2149.71    187.81 o
   0  -7  11        2.05       28.00     38.16 o
   1  -7  11     1851.43     1858.70    135.28 o
   2  -7  11      770.64      591.98     66.71 o
   3  -7  11      233.51      300.84     53.21 o
   4  -7  11      957.11      859.03     74.66 o
   5  -7  11     2705.94     2609.78    140.71 o
   6  -7  11     2888.99     3017.68    105.23 o
   7  -7  11     1955.27     1927.26     73.74 o
  -7  -6  11       34.52        2.43    172.22 o
  -6  -6  11        1.90        4.75     29.81 o
  -5  -6  11        4.16        1.98     40.76 o
  -4  -6  11        2.62       17.18     51.84 o
  -3  -6  11      184.73      151.50     39.46 o
  -2  -6  11      868.16      720.20    105.49 o
  -1  -6  11       27.79       17.93     46.93 o
   0  -6  11     1947.07     2000.20     91.35 o
   1  -6  11     4167.46     3871.93    134.36 o
   2  -6  11     5280.74     5283.67    159.68 o
   3  -6  11     3825.58     3916.41    448.22 o
   4  -6  11     4411.03     4188.86    192.15 o
   5  -6  11     5154.89     5219.37    203.19 o
   6  -6  11     6596.76     6822.16    411.01 o
   7  -6  11     4630.72     4601.95    199.42 o
  -8  -5  11      390.32      392.92     55.51 o
  -7  -5  11      508.54      509.33    105.90 o
  -6  -5  11       79.89      116.96     31.92 o
  -5  -5  11     1460.61     1416.82     68.89 o
  -4  -5  11     5984.33     5967.39    289.86 o
  -3  -5  11     1502.26     1560.83    126.16 o
  -2  -5  11     1081.64     1110.15     72.71 o
  -1  -5  11      869.16     1083.24     55.28 o
   0  -5  11     3472.93     3506.76     91.63 o
   1  -5  11     5842.31     5672.27    138.42 o
   2  -5  11     5638.50     5580.28    159.81 o
   3  -5  11     4671.38     4462.73    163.23 o
   4  -5  11     4203.90     3998.97    127.12 o
   5  -5  11     4312.06     4199.73    145.78 o
   6  -5  11     2542.32     2541.36    120.50 o
   7  -5  11     1646.81     1611.59     80.30 o
  -8  -4  11     2454.89     2563.45    158.08 o
  -7  -4  11     1011.11     1081.22     61.33 o
  -6  -4  11     1317.23     1321.65    148.37 o
  -5  -4  11     1083.60     1096.07     74.47 o
  -4  -4  11     6190.55     6110.65    143.76 o
  -3  -4  11     4435.83     4382.45    159.29 o
  -2  -4  11     2312.74     2405.36     58.80 o
  -1  -4  11      825.51      902.88     47.99 o
   0  -4  11     3142.08     3150.17     80.23 o
   1  -4  11     5189.43     4820.86    128.49 o
   2  -4  11     1470.95     1486.86     83.67 o
   3  -4  11      350.19      354.70     44.65 o
   4  -4  11     2274.80     2091.08    139.22 o
   5  -4  11     2529.33     2807.24    141.51 o
   6  -4  11      376.71      390.74    139.90 o
   7  -4  11       95.97       55.96     27.42 o
  -8  -3  11     4366.61     4511.63    131.69 o
  -7  -3  11     2462.29     2648.50    101.55 o
  -6  -3  11     3975.41     3963.12    166.61 o
  -5  -3  11     5587.76     5602.96    113.58 o
  -4  -3  11     3468.28     3408.51    102.00 o
  -3  -3  11     5568.42     5384.05    113.72 o
  -2  -3  11     3078.57     3044.36     60.02 o
  -1  -3  11      196.40      211.87     29.31 o
   0  -3  11     2229.50     2273.85     66.18 o
   1  -3  11      207.09      167.71     36.30 o
   2  -3  11      749.87      726.19     86.72 o
   3  -3  11     1069.61     1112.71     80.40 o
   4  -3  11        2.92      -10.13     37.13 o
   5  -3  11       14.05      -41.03     41.03 o
   6  -3  11        9.56       -3.77     33.02 o
   7  -3  11       14.53       16.23     22.94 o
  -9  -2  11     3358.02     3534.20    451.82 o
  -8  -2  11     4548.05     4780.55    129.38 o
  -7  -2  11     2019.71     2243.91     98.19 o
  -6  -2  11     2975.43     2949.01     99.01 o
  -5  -2  11     4904.02     4858.32    113.32 o
  -4  -2  11     4629.18     4375.93    102.20 o
  -3  -2  11     2184.66     2198.65     66.14 o
  -2  -2  11     1786.70     1832.31     64.25 o
  -1  -2  11      148.74      120.61     24.38 o
   0  -2  11      212.87      200.21     27.76 o
   1  -2  11       16.02      -26.37     31.89 o
   2  -2  11      102.43       91.68     30.52 o
   3  -2  11        9.42       11.24     25.45 o
   4  -2  11      783.79      804.56     71.73 o
   5  -2  11     2064.09     2189.16    211.54 o
   6  -2  11       71.81       62.14     47.56 o
   7  -2  11       19.04       44.77     24.62 o
  -9  -1  11     1389.49     1260.25    100.96 o
  -8  -1  11     1857.76     1767.06    118.53 o
  -7  -1  11      738.14      802.49     64.07 o
  -6  -1  11      905.13      834.38     61.05 o
  -5  -1  11       49.23       93.15     33.78 o
  -4  -1  11      266.59      154.59     38.02 o
  -3  -1  11       65.56       37.22     24.17 o
  -2  -1  11       22.67       25.58     21.10 o
  -1  -1  11      808.82      849.57     39.96 o
   0  -1  11     4081.93     3920.37     87.82 o
   1  -1  11     3982.73     3781.83    118.01 o
   2  -1  11     1628.02     1520.68    180.72 o
   3  -1  11     1892.41     1942.17    177.85 o
   4  -1  11     3854.05     3933.44    134.06 o
   5  -1  11     4751.47     4715.54    167.07 o
   6  -1  11     1480.44     1529.45     83.41 o
   7  -1  11      405.58      457.74     46.45 o
  -9   0  11      576.28      631.81     54.85 o
  -8   0  11      237.01      201.81     43.13 o
  -7   0  11       43.93       26.97     33.31 o
  -6   0  11      194.78      176.95     41.88 o
  -5   0  11     1447.62     1466.81     99.27 o
  -4   0  11     5173.56     4921.90     96.91 o
  -3   0  11     1175.06     1162.73     54.44 o
  -2   0  11     2724.79     2705.01     69.42 o
  -1   0  11    15049.68    14545.70    243.65 o
   0   0  11    18840.65    18684.14    277.12 o
   1   0  11     6860.36     6659.31    155.28 o
   2   0  11     3916.88     3754.15    321.73 o
   3   0  11     6086.37     6118.34    147.74 o
   4   0  11     6303.34     6488.86    904.53 o
   5   0  11     6153.43     6377.15    203.36 o
   6   0  11     1085.26     1006.12    256.57 o
  -9   1  11     2674.40     2772.31    100.96 o
  -8   1  11     2692.91     2807.59    104.64 o
  -7   1  11     2324.10     2306.81     83.02 o
  -6   1  11     2169.86     2103.31     94.28 o
  -5   1  11     5337.58     5310.47    134.13 o
  -4   1  11     6469.49     6247.87    129.01 o
  -3   1  11     1186.28     1152.77     80.96 o
  -2   1  11     4994.83     5048.14     94.53 o
  -1   1  11     6401.93     6643.14    110.40 o
   0   1  11    11273.09    11151.71    191.33 o
   1   1  11     7267.89     7096.44    192.38 o
   2   1  11     2789.70     2767.10    543.57 o
   3   1  11     5962.41     6142.62    336.12 o
   4   1  11     4555.35     4399.10    713.33 o
   5   1  11      904.70      833.32    258.54 o
   6   1  11      367.90      332.92     44.17 o
  -9   2  11     3256.85     3282.87    110.75 o
  -8   2  11     1851.49     1920.53     86.19 o
  -7   2  11     1836.49     1701.07    104.13 o
  -6   2  11     5055.46     4943.87    145.20 o
  -5   2  11     5127.37     4843.28    127.65 o
  -4   2  11     5041.18     4880.39    105.98 o
  -3   2  11     1215.00     1247.91     55.58 o
  -2   2  11      641.51      687.11     40.88 o
  -1   2  11     4416.28     4312.51     98.45 o
   0   2  11     3019.14     3110.51     92.80 o
   1   2  11      269.65      252.51     55.41 o
   2   2  11      638.13      657.52     76.18 o
   3   2  11      450.12      384.97    127.45 o
   4   2  11       39.06       -3.12     55.74 o
   5   2  11        2.10        8.84     30.48 o
  -9   3  11     3113.37     3079.91    100.36 o
  -8   3  11     1660.70     1697.59     81.94 o
  -7   3  11     1358.02     1317.32     71.48 o
  -6   3  11     2989.40     3001.80    103.21 o
  -5   3  11     2727.47     2648.12     89.94 o
  -4   3  11      339.28      360.04     39.52 o
  -3   3  11      387.44      363.29     48.32 o
  -2   3  11     2265.32     2307.60     73.76 o
  -1   3  11      820.37      843.38     76.63 o
   0   3  11        8.05      -36.17     36.59 o
   1   3  11        2.55     1316.13   2964.10 o
   2   3  11       66.89       24.06     51.20 o
   3   3  11       21.63       -6.34     77.47 o
   4   3  11     2330.91     1815.34    552.39 o
   5   3  11      531.20      463.98    586.16 o
  -9   4  11     2556.33     2408.57     88.16 o
  -8   4  11      725.25      704.81     67.51 o
  -7   4  11      415.83      412.88     50.31 o
  -6   4  11      410.68      412.90     52.33 o
  -5   4  11        2.02      -11.61     35.87 o
  -4   4  11       77.56       29.85     31.22 o
  -3   4  11     1083.56     1125.90     69.48 o
  -2   4  11      449.73      382.29     41.12 o
  -1   4  11     1950.90     2076.34     82.42 o
   0   4  11     2429.53     2395.21    228.52 o
   1   4  11       92.96       62.84     38.68 o
   2   4  11      152.25       99.85    165.56 o
   3   4  11     1653.66     1583.60    396.08 o
   4   4  11     1386.21     -589.80   1785.62 o
  -9   5  11       74.75       54.28     39.31 o
  -8   5  11       32.42       18.84     37.68 o
  -7   5  11       14.77       59.68     42.90 o
  -6   5  11      261.23      296.52     55.85 o
  -5   5  11     1651.55     1685.05    152.41 o
  -4   5  11     2493.33     2761.30    105.86 o
  -3   5  11     4500.36     4648.67    125.11 o
  -2   5  11     8557.96     8927.16    197.07 o
  -1   5  11     6714.61     7191.82    185.29 o
   0   5  11     2961.08     3121.46    137.78 o
   1   5  11     2383.33     -368.20   2272.46 o
   2   5  11     4537.36     4150.30    872.19 o
   3   5  11     4259.54     4057.12    912.62 o
  -9   6  11     1881.30     1835.09    100.95 o
  -8   6  11     1342.18     1041.09    167.11 o
  -7   6  11     1713.20     1983.78    226.18 o
  -6   6  11     4843.38     4901.67    142.59 o
  -5   6  11     6517.27     6931.95    192.24 o
  -4   6  11     1055.86     1093.38     98.49 o
  -3   6  11     3961.94     4339.26    140.72 o
  -2   6  11    11704.93    11790.02    292.96 o
  -1   6  11     7997.06     8241.49    247.38 o
   0   6  11     3383.67     3470.68    224.11 o
   1   6  11     3178.68     3075.45    210.96 o
   2   6  11     2959.92     2845.47    185.22 o
  -8   7  11      889.25      858.39    117.12 o
  -7   7  11     5004.71     4956.57    413.67 o
  -6   7  11     6192.99     6216.04    154.75 o
  -5   7  11     1016.60      858.16    149.49 o
  -4   7  11     1525.69     1779.04    104.46 o
  -3   7  11     4271.22     4655.09    177.53 o
  -2   7  11     3296.13     3596.63    149.25 o
  -1   7  11     1541.86     1608.11    113.43 o
   0   7  11      481.93      641.24     72.87 o
   1   7  11      534.28      612.18    101.28 o
  -7   8  11     1135.27     1192.47    134.86 o
  -6   8  11      492.41      545.04     67.15 o
  -5   8  11      277.87      271.73     49.07 o
  -4   8  11      271.75      258.86    123.39 o
  -3   8  11      674.01      802.48    104.58 o
  -2   8  11     1323.37     1443.73    104.19 o
  -1   8  11        6.77       85.17     42.90 o
  -6   9  11      176.45      164.52     55.40 o
  -5   9  11      286.12      171.25     54.02 o
  -4   9  11      201.58      364.29     94.57 o
  -3   9  11      205.30      188.02     69.95 o
  -2   9  11       40.75       24.06     52.60 o
   0 -12  12      983.49     1400.63    141.57 o
   1 -12  12      637.74      800.76    107.44 o
  -2 -11  12      934.85      785.09    148.01 o
  -1 -11  12      537.79      468.63     71.72 o
   0 -11  12      490.27     -444.87   1776.11 o
   1 -11  12      343.86      373.24     65.09 o
   2 -11  12       21.66       34.82     44.91 o
   3 -11  12       29.76       32.46     62.67 o
   4 -11  12      402.70      243.25    100.39 o
  -3 -10  12      470.14      520.88     55.24 o
  -2 -10  12      463.27      402.87    117.17 o
  -1 -10  12       18.59       -5.67     83.55 o
   0 -10  12      129.73      128.68     51.50 o
   1 -10  12       21.72       37.45     51.62 o
   2 -10  12      294.69      280.63     89.25 o
   3 -10  12      138.26      175.15     77.78 o
   4 -10  12        7.17       10.91     32.16 o
   5 -10  12       15.48       -9.51     35.25 o
   6 -10  12      990.71      925.55     77.78 o
  -4  -9  12      460.26      478.98     76.08 o
  -3  -9  12        0.08        7.34     34.04 o
  -2  -9  12        6.01      -17.68     43.97 o
  -1  -9  12       21.54        3.85     75.94 o
   0  -9  12       80.85       46.83     49.80 o
   1  -9  12      942.92     1221.57    122.55 o
   2  -9  12     3641.11     3560.45    169.66 o
   3  -9  12     2268.36     2210.41    106.23 o
   4  -9  12      239.84      171.43     44.68 o
   5  -9  12      574.31      561.82     78.90 o
   6  -9  12     1393.86     1506.95    102.96 o
  -5  -8  12       60.76       54.54     39.95 o
  -4  -8  12      183.27      178.25     37.83 o
  -3  -8  12     1456.45     1568.28    227.87 o
  -2  -8  12     2067.35     2139.37    921.87 o
  -1  -8  12     1537.13     1887.78    441.26 o
   0  -8  12      920.17     1034.27    137.92 o
   1  -8  12     3985.12     3922.89    205.70 o
   2  -8  12     5665.03     5625.38    231.48 o
   3  -8  12     1847.25     2108.37    135.22 o
   4  -8  12     1284.66      542.66    130.66 o
   5  -8  12     3513.92     3765.98    191.38 o
   6  -8  12     3782.83     3910.77    127.59 o
   7  -8  12     1362.16     1338.52     81.70 o
  -6  -7  12      458.54      516.90     59.48 o
  -5  -7  12      822.12      901.00    129.39 o
  -4  -7  12     1855.06     2119.11    160.88 o
  -3  -7  12     6441.88     6420.81    366.58 o
  -2  -7  12     3787.11     3837.74    393.63 o
  -1  -7  12     3488.77     3608.05    204.18 o
   0  -7  12     5008.68     5419.27    231.39 o
   1  -7  12     9679.04     9358.86    448.60 o
   2  -7  12     6313.13     6075.07    239.32 o
   3  -7  12     1204.56     1280.45    189.17 o
   4  -7  12     2448.72     2544.53    370.72 o
   5  -7  12     2184.26     2293.18    183.26 o
   6  -7  12      487.43      540.22     47.03 o
   7  -7  12      527.61      654.15     58.20 o
  -7  -6  12     2819.26     3236.05    198.65 o
  -6  -6  12      458.07      485.56    103.65 o
  -5  -6  12      712.95      687.49     86.64 o
  -4  -6  12     3936.21     4047.13    330.66 o
  -3  -6  12     2833.01     2965.64    245.33 o
  -2  -6  12     1840.85     1925.64    175.43 o
  -1  -6  12     1704.60     1738.76     81.23 o
   0  -6  12     3055.50     2863.61    192.96 o
   1  -6  12     4613.27     4530.30    253.65 o
   2  -6  12     2209.81     2314.34    120.02 o
   3  -6  12     3301.97     3376.96    174.86 o
   4  -6  12     1191.86     1276.83     97.86 o
   5  -6  12       68.11       74.98     44.21 o
   6  -6  12      202.51      187.23     35.95 o
   7  -6  12       48.05       63.23     26.86 o
  -7  -5  12     2252.27     2230.96    339.32 o
  -6  -5  12      274.79      323.98     52.31 o
  -5  -5  12      851.01      828.81     87.03 o
  -4  -5  12     2125.90     2159.85    180.81 o
  -3  -5  12       52.06       61.34     36.85 o
  -2  -5  12       42.91       44.70     37.76 o
  -1  -5  12      660.05      545.58     48.25 o
   0  -5  12      101.90       58.84     42.56 o
   1  -5  12       26.49       26.47     51.43 o
   2  -5  12      109.23      133.46     51.44 o
   3  -5  12      133.18      151.01     68.26 o
   4  -5  12      115.39       41.37     38.39 o
   5  -5  12      381.92      395.03     60.03 o
   6  -5  12     1812.67     1845.50    107.44 o
   7  -5  12      459.15      429.22     33.21 o
  -8  -4  12     1617.63     1802.97    149.41 o
  -7  -4  12      511.94      461.11     67.90 o
  -6  -4  12      525.59      475.61     44.81 o
  -5  -4  12      735.07      718.91     89.70 o
  -4  -4  12       42.48       47.70     54.83 o
  -3  -4  12       33.66       11.29     28.56 o
  -2  -4  12       41.25       58.72     32.22 o
  -1  -4  12      276.63      265.26     41.90 o
   0  -4  12     1570.44     1611.32     99.35 o
   1  -4  12     3714.39     3597.15    138.60 o
   2  -4  12      337.35      313.85     57.32 o
   3  -4  12      195.77      164.66     38.12 o
   4  -4  12     2165.84     1990.83    135.88 o
   5  -4  12     2403.11     2317.09    108.39 o
   6  -4  12     1998.00     1879.63    103.52 o
  -8  -3  12       29.50       26.18    133.51 o
  -7  -3  12       14.54       17.63     77.58 o
  -6  -3  12       82.62       80.70     33.84 o
  -5  -3  12      832.21      772.59     71.68 o
  -4  -3  12     1008.71     1133.73     81.08 o
  -3  -3  12     2158.44     2102.45     64.62 o
  -2  -3  12      183.58      173.02     35.27 o
  -1  -3  12     3561.64     3447.43     90.35 o
   0  -3  12     7488.94     7685.59    182.58 o
   1  -3  12     2982.88     2859.08    114.10 o
   2  -3  12     1076.43     1246.38    125.14 o
   3  -3  12     1599.67     1655.40     71.98 o
   4  -3  12     4505.19     4540.34    145.08 o
   5  -3  12     4436.05     4507.69    160.88 o
   6  -3  12      764.63      693.88     61.55 o
  -8  -2  12      760.82      742.76     77.86 o
  -7  -2  12      482.31      438.36     50.99 o
  -6  -2  12     1488.93     1385.31     72.59 o
  -5  -2  12     6076.86     5948.31    141.65 o
  -4  -2  12     9615.01     9136.93    184.11 o
  -3  -2  12     8497.84     8578.04    150.13 o
  -2  -2  12     2896.45     2863.05     94.92 o
  -1  -2  12     7649.17     7316.41    150.20 o
   0  -2  12     8743.33     8519.21    195.20 o
   1  -2  12     9275.68     8924.70    458.12 o
   2  -2  12     2561.39     2666.91    157.31 o
   3  -2  12     1398.33     1409.93    136.42 o
   4  -2  12     2821.47     2804.65    178.33 o
   5  -2  12     2667.92     2581.16    113.78 o
   6  -2  12      663.37      632.75     54.73 o
  -9  -1  12     3780.78     3660.22    204.25 o
  -8  -1  12     1535.65     1498.71     80.14 o
  -7  -1  12     1182.28     1071.28     99.29 o
  -6  -1  12     3441.09     3317.46    106.01 o
  -5  -1  12     7985.92     7709.85    166.68 o
  -4  -1  12     7232.33     7368.69    159.52 o
  -3  -1  12     8221.82     8504.54    184.03 o
  -2  -1  12     3808.01     3882.51     94.36 o
  -1  -1  12     9093.73     9086.19    162.59 o
   0  -1  12    11164.72    11078.10    234.23 o
   1  -1  12     2169.09     2099.44    238.11 o
   2  -1  12     1124.24     1383.04    127.42 o
   3  -1  12     1487.21     1553.43    120.43 o
   4  -1  12      120.73      124.41     56.01 o
   5  -1  12      222.38      184.68     42.49 o
   6  -1  12      219.75      154.15     48.96 o
  -9   0  12     2427.68     2133.18    112.34 o
  -8   0  12     1404.70     1452.38     83.01 o
  -7   0  12      669.16      601.36     49.35 o
  -6   0  12     1339.04     1337.69     75.21 o
  -5   0  12     2841.43     2773.84    108.37 o
  -4   0  12     1232.20     1330.38     74.23 o
  -3   0  12     2698.55     2709.71     86.08 o
  -2   0  12      765.96      834.27     69.46 o
  -1   0  12     1971.43     2030.89     75.77 o
   0   0  12      460.86      521.07     56.58 o
   1   0  12       82.71       79.48     48.80 o
   2   0  12       53.60       60.64     55.01 o
   3   0  12      392.15      345.50     54.68 o
   4   0  12      819.01      848.33     77.67 o
   5   0  12     1370.17     1291.50     76.81 o
  -9   1  12      851.63      894.47     85.44 o
  -8   1  12       78.01      114.83     37.98 o
  -7   1  12       15.19        9.97     37.65 o
  -6   1  12       36.23       42.50     35.97 o
  -5   1  12        2.53      -12.01     40.81 o
  -4   1  12      117.83      109.49     33.42 o
  -3   1  12      217.01      186.39     36.62 o
  -2   1  12     1236.09     1220.00     84.86 o
  -1   1  12     1731.97     1630.52     73.42 o
   0   1  12      165.96      191.49     48.78 o
   1   1  12       51.63       90.55     42.59 o
   2   1  12     1787.38     1718.06    114.92 o
   3   1  12     5834.09     5352.52    391.30 o
   4   1  12     5377.77     5058.04    670.46 o
   5   1  12     2614.45     2522.03    127.02 o
  -9   2  12      219.12      167.43     53.77 o
  -8   2  12       94.64       51.43     35.12 o
  -7   2  12       13.58       52.12     37.58 o
  -6   2  12      956.12     1044.56     65.88 o
  -5   2  12     1392.31     1432.20    116.45 o
  -4   2  12     1534.11     1634.81    140.30 o
  -3   2  12     1528.60     1554.63     85.13 o
  -2   2  12     1864.76     1976.89     75.92 o
  -1   2  12     3077.21     3087.15     95.87 o
   0   2  12     2214.46     2310.98    122.28 o
   1   2  12     1347.83     1449.80    116.89 o
   2   2  12     1813.21     1882.83    288.38 o
   3   2  12     2905.28     2636.11    573.86 o
   4   2  12     3699.76     3787.33    330.15 o
  -9   3  12       31.79       27.63     68.83 o
  -8   3  12      175.96      138.99     45.26 o
  -7   3  12     1618.47     1625.54    108.87 o
  -6   3  12     3756.98     3778.49    128.43 o
  -5   3  12     3162.60     3177.82     93.01 o
  -4   3  12     1702.82     1667.59    108.37 o
  -3   3  12     1392.93     1295.99    106.46 o
  -2   3  12     7025.63     7572.40    207.58 o
  -1   3  12     4040.38     4089.85    131.80 o
   0   3  12     2116.13     2142.79    118.28 o
   1   3  12     1863.67     1891.89    113.29 o
   2   3  12     1296.63     1221.30     77.92 o
   3   3  12     1627.22     1636.67    121.06 o
   4   3  12     1506.05      902.04    161.16 o
  -9   4  12     1133.70     1290.95    138.78 o
  -8   4  12     3525.56     3444.15    115.90 o
  -7   4  12     5296.31     5325.04    137.22 o
  -6   4  12     5162.49     5231.62    149.77 o
  -5   4  12     4559.61     4564.91    122.60 o
  -4   4  12     3286.42     3369.72    103.88 o
  -3   4  12     5518.67     5858.41    139.39 o
  -2   4  12     3614.95     3880.95    140.26 o
  -1   4  12     2009.08     2160.42    108.69 o
   0   4  12      961.90     1010.90    316.16 o
   1   4  12      388.48      302.58     63.99 o
   2   4  12     1109.87      925.00    152.49 o
  -8   5  12     3205.13     2913.72    126.47 o
  -7   5  12     4501.31     4508.42    154.38 o
  -6   5  12     4276.41     4408.44    131.26 o
  -5   5  12     5514.71     5516.95    150.99 o
  -4   5  12     2601.41     2779.29    104.85 o
  -3   5  12     1462.87     1806.54    125.84 o
  -2   5  12     2335.44     2456.72    128.31 o
  -1   5  12     1178.80     1284.88     93.57 o
   0   5  12       32.21       -7.98     41.68 o
   1   5  12       10.81       12.31     55.40 o
   2   5  12      150.08       88.23     83.23 o
  -8   6  12      663.29      597.98     69.00 o
  -7   6  12      691.49      559.27    121.68 o
  -6   6  12     1109.53     1023.64     96.13 o
  -5   6  12      516.93      420.81     50.63 o
  -4   6  12       39.60       27.90     36.41 o
  -3   6  12       20.41       -4.99     45.54 o
  -2   6  12        5.43      -12.87     41.12 o
  -1   6  12       24.69      -12.86     43.39 o
   0   6  12      149.55      145.73     45.60 o
   1   6  12     1207.26     1251.22    139.34 o
  -7   7  12       20.54       29.06     48.92 o
  -6   7  12      621.55      704.53     63.33 o
  -5   7  12       85.19       60.51     39.42 o
  -4   7  12      564.50      707.16     91.80 o
  -3   7  12     1184.06     1441.46     97.23 o
  -2   7  12     1560.89     1787.64    113.64 o
  -1   7  12     2151.92     1936.10    108.22 o
  -5   8  12      254.68      181.18     57.09 o
  -4   8  12      948.32      853.92    114.71 o
  -3   8  12     2705.33     3002.71    194.73 o
  -2   8  12     1225.60     1295.99    125.91 o
   0 -11  13      217.35      202.01     76.66 o
   1 -11  13     1107.85     1348.03    129.26 o
  -2 -10  13     3078.05     3553.49    155.73 o
  -1 -10  13      942.71      -63.79   1884.67 o
   0 -10  13     1261.30     1550.75    144.09 o
   1 -10  13     1975.17     2045.34    120.28 o
   2 -10  13     2267.41     2432.62    119.98 o
   3 -10  13     1616.21     2104.02    163.40 o
   4 -10  13      476.69      312.76     90.20 o
  -4  -9  13     2053.51     2330.09    160.04 o
  -3  -9  13     4128.84     4515.32    495.96 o
  -2  -9  13     3510.97     3874.05    804.78 o
  -1  -9  13     3070.54     3366.57    121.75 o
   0  -9  13     2351.83     2602.72    174.07 o
   1  -9  13     2470.42     2966.72    152.28 o
   2  -9  13     1945.27     2000.37    118.70 o
   3  -9  13     1470.55     1359.68    165.64 o
   4  -9  13      423.76      111.92     75.58 o
   5  -9  13       42.01       15.67     34.69 o
  -5  -8  13      942.15     1067.15     78.54 o
  -4  -8  13     2057.13     2337.12    178.04 o
  -3  -8  13     2125.10     2436.07    183.89 o
  -2  -8  13     1888.66      500.80    161.25 o
  -1  -8  13     2555.00     2667.73    324.00 o
   0  -8  13     1590.38     1624.71    108.60 o
   1  -8  13      397.63      453.41     76.17 o
   2  -8  13      114.48      126.70     47.91 o
   3  -8  13      237.03      217.05     43.80 o
   4  -8  13       18.22        1.93     33.43 o
   5  -8  13       31.20       55.96     39.73 o
   6  -8  13     1009.95      978.15     74.98 o
  -5  -7  13       52.63       24.14     29.19 o
  -4  -7  13        3.65      -35.96     37.62 o
  -3  -7  13       38.97       29.14     40.51 o
  -2  -7  13       42.81       33.57     54.52 o
  -1  -7  13       89.77      104.03     57.51 o
   0  -7  13      192.27      191.19     60.00 o
   1  -7  13      495.84      512.52     81.79 o
   2  -7  13     1162.53     1097.32     75.36 o
   3  -7  13       68.84       29.41     28.41 o
   4  -7  13     1543.16     1411.68    157.52 o
   5  -7  13     5104.63     5080.43    222.71 o
   6  -7  13     3598.19     3791.16    166.20 o
  -6  -6  13      130.28      154.99     56.21 o
  -5  -6  13      911.31      955.28     81.96 o
  -4  -6  13      803.33      849.01    132.54 o
  -3  -6  13      430.34      451.34     55.99 o
  -2  -6  13     1341.39     1329.95    115.55 o
  -1  -6  13      446.67      566.16    152.31 o
   0  -6  13     3147.39     3015.95    303.14 o
   1  -6  13     3872.72     3950.83    363.73 o
   2  -6  13     2882.66     2808.74    124.35 o
   3  -6  13     4344.88     3971.57    141.37 o
   4  -6  13     3538.59     2373.74    210.96 o
   5  -6  13     4000.35     4015.76    192.78 o
   6  -6  13     4824.54     5028.95    201.45 o
  -7  -5  13      329.09      348.22     65.06 o
  -6  -5  13      440.92      419.95    222.51 o
  -5  -5  13     2017.01     1968.92    129.23 o
  -4  -5  13     4043.98     4080.38    141.44 o
  -3  -5  13     2700.83     2703.64    109.46 o
  -2  -5  13     1820.57     1831.18    179.31 o
  -1  -5  13      859.38     1001.91    103.15 o
   0  -5  13     3301.20     3363.04    151.75 o
   1  -5  13     3563.94     3477.02    170.06 o
   2  -5  13     1494.52     1621.91    128.66 o
   3  -5  13      786.55      765.28     69.91 o
   4  -5  13     4063.25     3834.81    186.34 o
   5  -5  13     2590.82     2721.24    142.13 o
   6  -5  13     2691.31     2683.09     89.62 o
  -7  -4  13      993.98     1072.27    207.09 o
  -6  -4  13     2377.64     2456.67    199.43 o
  -5  -4  13     3758.67     4139.15    147.24 o
  -4  -4  13     3897.98     3769.06    250.55 o
  -3  -4  13     1890.92     1966.80     93.96 o
  -2  -4  13     4296.58     4179.88    131.61 o
  -1  -4  13     3592.31     3449.94    136.40 o
   0  -4  13     2990.01     3110.23    251.67 o
   1  -4  13     1734.80     1632.53    110.70 o
   2  -4  13      168.90      175.55     58.69 o
   3  -4  13      276.85      269.63     99.35 o
   4  -4  13      339.56      459.59     68.54 o
   5  -4  13       23.72       33.83     35.60 o
   6  -4  13      372.83      337.99     48.12 o
  -8  -3  13     2334.21     2614.92    172.35 o
  -7  -3  13     2061.99     1979.17    245.77 o
  -6  -3  13     2933.58     3009.70    167.11 o
  -5  -3  13     6962.58     7356.66    325.75 o
  -4  -3  13     6613.68     6415.84    155.89 o
  -3  -3  13      844.00      880.43     76.66 o
  -2  -3  13     1966.91     2059.96     83.21 o
  -1  -3  13      944.09     1064.27    114.05 o
   0  -3  13      388.13      444.81     67.37 o
   1  -3  13      743.13      800.38     81.07 o
   2  -3  13     1106.68     1244.93    109.81 o
   3  -3  13        0.88        4.20     65.86 o
   4  -3  13      266.81      290.76     64.02 o
   5  -3  13      245.88      199.69     54.72 o
  -8  -2  13     1099.44     -349.18   1670.91 o
  -7  -2  13      634.37      604.48     62.35 o
  -6  -2  13     1015.40     1063.20     72.42 o
  -5  -2  13     1578.25     1331.11    165.58 o
  -4  -2  13     2172.16     2279.51     95.20 o
  -3  -2  13      960.17      971.99     77.16 o
  -2  -2  13      135.61      151.33     37.11 o
  -1  -2  13      766.83      754.57     81.65 o
   0  -2  13      372.12      369.20     64.62 o
   1  -2  13      299.15      334.07     61.06 o
   2  -2  13     1281.16     1350.88    232.77 o
   3  -2  13     2304.41     2313.40    142.81 o
   4  -2  13     2062.13     1973.45    182.36 o
   5  -2  13      430.92      520.91     54.93 o
  -8  -1  13        0.66        9.38     46.67 o
  -7  -1  13        2.98      -39.97     39.97 o
  -6  -1  13        1.49       15.68     43.94 o
  -5  -1  13     1199.04     1272.15    107.99 o
  -4  -1  13      253.51      201.71     45.56 o
  -3  -1  13       10.32       14.22     35.79 o
  -2  -1  13      773.36      781.34     56.52 o
  -1  -1  13     3306.85     3239.62    129.32 o
   0  -1  13     6298.48     6390.60    369.88 o
   1  -1  13     2961.74     2716.62    125.65 o
   2  -1  13     4005.17     3904.06    172.07 o
   3  -1  13     6970.00     7221.43    394.62 o
   4  -1  13     7376.06     7137.38    319.20 o
   5  -1  13     3377.39     3383.58    123.76 o
  -8   0  13      114.65      107.97     53.88 o
  -7   0  13     1645.22     1863.33     97.37 o
  -6   0  13     3004.51     3088.91    114.91 o
  -5   0  13     1385.72     1480.94     98.38 o
  -4   0  13     1584.63     1790.00    118.21 o
  -3   0  13     1048.67     1051.48     69.51 o
  -2   0  13     2921.98     2945.39    104.13 o
  -1   0  13    10267.15    10054.10    233.87 o
   0   0  13     2649.18     2891.22    155.03 o
   1   0  13     1571.76     1665.20    101.82 o
   2   0  13     5126.04     4841.36    162.28 o
   3   0  13     5971.09     5918.32    250.54 o
   4   0  13     5486.88     5381.83    297.72 o
  -8   1  13      570.71      572.16     76.56 o
  -7   1  13     1711.92     1773.10     79.76 o
  -6   1  13     4263.75     4292.76    134.62 o
  -5   1  13     2636.37     2827.14    114.41 o
  -4   1  13     1669.95     1865.80    131.63 o
  -3   1  13     1280.12     1213.72     90.34 o
  -2   1  13     2075.19     1909.49     94.11 o
  -1   1  13     2598.00     2630.61    118.99 o
   0   1  13     2461.81     2494.23    126.11 o
   1   1  13      382.63      369.40     96.43 o
   2   1  13     1316.45     1327.87     77.43 o
   3   1  13     1621.09     1530.60     90.48 o
   4   1  13      518.07      500.89    108.71 o
  -8   2  13     1322.51     1239.49     85.43 o
  -7   2  13     4279.97     4434.35    119.43 o
  -6   2  13     5211.67     5333.53    148.79 o
  -5   2  13     2054.95     1798.18    150.01 o
  -4   2  13      928.91      890.46     82.54 o
  -3   2  13      214.89      329.48     46.90 o
  -2   2  13     1243.07     1245.51    101.07 o
  -1   2  13      715.97      674.59     68.32 o
   0   2  13      372.64      414.36     95.69 o
   1   2  13      126.28      110.28     54.74 o
   2   2  13       75.53       10.71     46.14 o
   3   2  13      159.38      158.42     91.73 o
   4   2  13        5.68      -30.78     79.46 o
  -8   3  13     2601.94     2395.67    110.44 o
  -7   3  13     3592.75     3639.56    103.94 o
  -6   3  13     3566.43     3496.80    117.35 o
  -5   3  13      818.75      721.50     64.06 o
  -4   3  13     1075.14     1100.65    118.18 o
  -3   3  13      577.83      636.06    124.98 o
  -2   3  13        0.29      -29.76     44.75 o
  -1   3  13      242.56      213.45     65.33 o
   0   3  13       32.51       40.06     47.68 o
   1   3  13       87.61       51.65     45.96 o
   2   3  13      364.11      295.31     57.72 o
   3   3  13      549.16      706.19    156.68 o
  -8   4  13      318.34      241.24     60.69 o
  -7   4  13      694.45      705.23     93.45 o
  -6   4  13       13.80      -11.50     38.35 o
  -5   4  13      275.21      289.59     49.52 o
  -4   4  13      524.81      500.22     71.82 o
  -3   4  13     1115.77     1398.24    123.65 o
  -2   4  13     1637.52     1788.79    108.91 o
  -1   4  13     1225.50     1141.87    103.09 o
   0   4  13      647.34      700.16     72.41 o
   1   4  13     1111.57     1257.12    227.75 o
   2   4  13     3093.88     2460.24    276.43 o
  -7   5  13      683.51      581.74     64.72 o
  -6   5  13      838.17      931.80    104.84 o
  -5   5  13     1739.73     1776.55     82.66 o
  -4   5  13     2572.25     2565.50    141.78 o
  -3   5  13     5922.94     6080.10    203.53 o
  -2   5  13     6675.44     7008.60    215.32 o
  -1   5  13     3004.85     3284.64    151.10 o
   0   5  13     1717.21     1775.06     99.60 o
  -7   6  13     3016.13     3207.52    189.70 o
  -6   6  13     1542.48     1655.19     88.62 o
  -5   6  13      715.89      659.06    115.83 o
  -4   6  13     1536.00     1587.07    121.32 o
  -3   6  13     6625.82     6683.26    237.40 o
  -2   6  13     4866.16     4989.14    351.42 o
  -1   6  13     3845.49     3837.25    152.35 o
  -5   7  13      519.49      566.09     74.78 o
  -4   7  13      207.54      171.93     55.68 o
  -3   7  13     2865.39     3289.21    202.57 o
  -2   7  13      897.01      958.00    105.20 o
  -1 -10  14      366.00      537.76     97.93 o
   0 -10  14       27.09        5.04     57.08 o
   1 -10  14      173.82      123.67     58.20 o
  -3  -9  14      189.53      146.61     62.11 o
  -2  -9  14      108.17       38.45     40.64 o
  -1  -9  14       63.09       83.35     48.60 o
   0  -9  14      407.56      294.61     59.56 o
   1  -9  14     3211.08     3430.16    148.54 o
   2  -9  14     2422.64     2540.50    182.98 o
   3  -9  14      984.57      205.08     94.84 o
  -4  -8  14     1922.92     2222.27    116.39 o
  -3  -8  14     1563.42     1673.69    228.53 o
  -2  -8  14      641.15      736.17     87.45 o
  -1  -8  14     1631.43     1850.30    123.05 o
   0  -8  14     4558.28     5058.61    283.15 o
   1  -8  14     5135.01     5175.68    194.62 o
   3  -8  14     2371.43     1027.73    168.71 o
   4  -8  14     2518.13     2368.15    136.54 o
  -5  -7  14     2023.01     2159.98    159.48 o
  -4  -7  14     2825.19     3166.98    676.19 o
  -3  -7  14     2242.68     2394.88    125.92 o
  -2  -7  14      865.25      930.02    153.33 o
  -1  -7  14     1485.69     1325.73     98.67 o
   0  -7  14     2631.69     2838.80    150.33 o
   1  -7  14     1967.35     1992.83    122.01 o
   2  -7  14     2624.72     2348.09    102.78 o
   3  -7  14     2691.25     2576.27    108.25 o
   4  -7  14     1735.18     1745.89    116.95 o
   5  -7  14      606.38      631.77     68.27 o
  -5  -6  14     1537.23     1644.41    205.74 o
  -4  -6  14     1762.15     1700.05    201.56 o
  -3  -6  14     1093.20      807.38    215.67 o
  -2  -6  14      253.56      241.08     62.67 o
  -1  -6  14      661.45      620.75     76.04 o
   0  -6  14      428.86      345.55     70.66 o
   1  -6  14       80.38       68.38     45.36 o
   2  -6  14      190.66      199.97     44.31 o
   3  -6  14      108.79      100.53     39.17 o
   4  -6  14       13.24      -14.55     35.25 o
   5  -6  14      207.84      223.83     46.45 o
  -6  -5  14      714.46      729.68    114.61 o
  -5  -5  14     1040.50     1242.86    229.61 o
  -4  -5  14      226.10      200.34     45.14 o
  -3  -5  14       73.03       96.45     40.61 o
  -2  -5  14      194.95      144.15     58.08 o
  -1  -5  14        0.41       33.95     50.47 o
   0  -5  14       97.57       83.68     57.36 o
   1  -5  14       87.24      101.92     47.77 o
   2  -5  14      179.78      170.89     57.89 o
   3  -5  14      316.36      149.82     99.02 o
   5  -5  14     1447.57     1200.86     85.06 o
  -6  -4  14      429.40      390.33     67.98 o
  -5  -4  14      154.99      116.27     42.22 o
  -4  -4  14       65.10       58.34     41.86 o
  -3  -4  14       61.39       12.15     41.21 o
  -2  -4  14      261.98      248.11     84.07 o
  -1  -4  14     1306.93     1171.38    101.59 o
   0  -4  14     2741.30     2815.04    153.68 o
   1  -4  14     1804.05     1571.27    100.59 o
   2  -4  14      153.71      120.09     51.94 o
   3  -4  14     1046.33     1036.65    144.67 o
   4  -4  14     3328.45     3633.36    361.49 o
  -7  -3  14        4.02       -3.51     47.17 o
  -6  -3  14      577.55      523.83    123.67 o
  -5  -3  14      615.90      705.11     63.42 o
  -4  -3  14      290.18      402.42     61.48 o
  -3  -3  14     1893.61     1910.56     97.61 o
  -2  -3  14     3049.29     3247.24    134.72 o
  -1  -3  14     5618.12     5732.31    202.68 o
   0  -3  14     6919.34     6568.79    245.56 o
   1  -3  14     2432.80     2321.36    155.82 o
   2  -3  14     2402.21     2356.12    105.61 o
   3  -3  14     3713.79     3057.33    332.16 o
   4  -3  14     1951.79     1978.42    299.10 o
  -7  -2  14      712.17      858.37     94.59 o
  -6  -2  14     2691.32     2752.98    102.30 o
  -5  -2  14     7434.34     7198.58    215.74 o
  -4  -2  14     2354.73     2362.74     98.90 o
  -3  -2  14     1136.19     1061.96     97.97 o
  -2  -2  14     5142.84     5391.28    176.64 o
  -1  -2  14     8615.02     8739.06    263.74 o
   0  -2  14     6233.59     6160.91    233.34 o
   1  -2  14     4107.57     3847.06    213.95 o
   2  -2  14     2137.42     2163.59     89.36 o
   3  -2  14     4563.62     4436.46    173.57 o
   4  -2  14     1308.99     1151.23    218.52 o
  -7  -1  14     1288.28      941.51    100.04 o
  -6  -1  14     3391.90     3289.70    107.43 o
  -5  -1  14     2950.34     3241.38    114.33 o
  -4  -1  14     1710.08     1739.67    119.25 o
  -3  -1  14     1185.15     1103.28     85.72 o
  -2  -1  14     2960.42     2980.21    125.17 o
  -1  -1  14     5771.11     5566.49    195.37 o
   0  -1  14     1111.58     1181.00    103.77 o
   1  -1  14      982.49     1249.38    195.57 o
   2  -1  14      406.49      331.15     72.74 o
   3  -1  14      226.93      199.15     91.33 o
   4  -1  14       63.21       19.23     65.84 o
  -7   0  14      662.50      622.42     78.09 o
  -6   0  14     1456.23     1532.48     82.87 o
  -5   0  14      648.97      525.22     59.57 o
  -4   0  14       12.85       30.76     40.80 o
  -3   0  14      458.52      399.03     69.45 o
  -2   0  14       13.88       24.18     49.30 o
  -1   0  14       76.97       87.54     50.57 o
   0   0  14      178.47      107.02     53.74 o
   1   0  14       69.26       30.38     51.07 o
   2   0  14      133.28      130.34     51.46 o
   3   0  14      983.71     1197.62    152.72 o
  -7   1  14       87.05       46.87     52.08 o
  -6   1  14      132.34       79.56     40.53 o
  -5   1  14        0.23      -25.31     38.59 o
  -4   1  14      238.45      236.51     57.04 o
  -3   1  14       10.66      -16.46     47.65 o
  -2   1  14     1653.49     1752.65    112.78 o
  -1   1  14      809.60      874.91    145.77 o
   0   1  14      240.61      245.28     59.43 o
   1   1  14      311.31      291.48     62.89 o
   2   1  14     1707.27     1679.37     97.82 o
   3   1  14     2640.66     2522.38    187.65 o
  -7   2  14      268.99      243.97     88.24 o
  -6   2  14     1388.53     1264.60    103.88 o
  -5   2  14      740.31      722.85     65.92 o
  -4   2  14     1114.00     1141.88     97.63 o
  -3   2  14     1539.20     1726.59    117.98 o
  -2   2  14     3113.87     3400.48    148.29 o
  -1   2  14     2147.44     2202.01    141.85 o
   0   2  14      336.97      286.14     52.03 o
   1   2  14     1195.97     1088.14    109.25 o
   2   2  14     3059.42     2658.00    262.47 o
  -7   3  14     2413.20     2506.87    136.24 o
  -6   3  14     3595.50     3583.18    119.83 o
  -5   3  14     2571.42     2505.77    103.36 o
  -4   3  14     3564.17     3582.15    144.71 o
  -3   3  14     5212.24     5413.04    191.69 o
  -2   3  14     8435.93     8566.29    310.95 o
  -1   3  14     4359.88     4248.56    178.81 o
   0   3  14      888.33      881.48    164.64 o
   1   3  14     1222.48     1100.17    212.08 o
   2   3  14     1980.49     1902.01    205.37 o
  -7   4  14     4042.78     4266.80    226.63 o
  -6   4  14     3511.48     3648.75    151.93 o
  -5   4  14     3010.36     3014.51    151.53 o
  -4   4  14     5285.35     5246.64    285.27 o
  -3   4  14     4215.56     4400.72    162.33 o
  -2   4  14     5254.41     5358.73    206.91 o
  -1   4  14     2300.47     2409.63    124.81 o
   0   4  14     1232.13     1064.32    124.79 o
  -6   5  14      789.61      813.63    104.64 o
  -5   5  14      524.50      632.14     86.03 o
  -4   5  14     1114.84      993.46    113.32 o
  -3   5  14     1028.36     1141.95     97.00 o
  -2   5  14      172.46      172.79     50.82 o
  -1   5  14      396.23      415.21     73.86 o
  -5   6  14        9.72       11.19     60.43 o
  -4   6  14       47.53       33.02     61.55 o
  -3   6  14      200.22      250.69     73.31 o
  -2  -8  15      259.70      327.35     88.41 o
  -1  -8  15      354.35      299.38     87.29 o
   0  -8  15        3.62       -0.20     38.00 o
  -4  -7  15      155.53      133.74     58.20 o
  -3  -7  15       45.49       24.55     48.28 o
  -2  -7  15       54.81      -13.74     43.22 o
  -1  -7  15      971.87      781.13     80.47 o
   0  -7  15     1580.28     1697.71    109.17 o
   1  -7  15      641.43      726.34    111.92 o
   2  -7  15      338.99      283.15     77.22 o
   3  -7  15      328.41      311.13     57.08 o
  -4  -6  15      758.00      813.09    119.19 o
  -3  -6  15      467.93      319.30     86.71 o
  -2  -6  15      298.29      331.52     67.16 o
  -1  -6  15     1067.89      963.20    258.81 o
   0  -6  15     2352.87     2361.98    129.17 o
   1  -6  15     1463.51     1392.24    152.77 o
   2  -6  15     1294.09     1045.66    155.28 o
   3  -6  15     1755.51     1697.77    114.71 o
   4  -6  15     1263.81     1204.78     87.85 o
  -5  -5  15     2691.21     3046.92    181.86 o
  -4  -5  15     2221.51     2251.26    130.07 o
  -3  -5  15     1018.55     1206.34    103.80 o
  -2  -5  15     1890.41     1934.05    111.92 o
  -1  -5  15     3189.91     3491.65    165.79 o
   0  -5  15     2058.28     2090.91    124.63 o
   1  -5  15      844.85      792.37    118.07 o
   2  -5  15      464.27      370.66     75.27 o
   4  -5  15     1602.88     1317.25     91.77 o
  -5  -4  15     5074.36     5171.51    142.38 o
  -4  -4  15     3000.35     3257.15    163.32 o
  -3  -4  15     4170.17     4277.98    166.94 o
  -2  -4  15     3198.16     3175.34    319.12 o
  -1  -4  15     3335.71     3486.24    260.76 o
   0  -4  15     2568.97     2621.16    137.89 o
   1  -4  15      691.40      659.55     77.98 o
   2  -4  15      855.33      792.57    125.51 o
   3  -4  15       52.76      -25.74    102.96 o
  -6  -3  15     1650.28     1768.83    138.78 o
  -5  -3  15     3451.04     3552.72    122.83 o
  -4  -3  15     2747.33     2726.92    160.49 o
  -3  -3  15     1752.89     1715.20    183.58 o
  -2  -3  15     2156.10     2228.71    192.67 o
  -1  -3  15      883.38      816.88    198.37 o
   0  -3  15      639.06      670.47     92.61 o
   1  -3  15      638.05      514.02     70.60 o
   2  -3  15       59.46       72.23     48.08 o
   3  -3  15      139.91      153.33    124.23 o
  -6  -2  15        6.11       17.87     45.38 o
  -5  -2  15        4.96       22.87     40.57 o
  -4  -2  15       12.46       15.16     62.82 o
  -3  -2  15      101.41      136.91     55.59 o
  -2  -2  15       17.42      -18.18     46.44 o
  -1  -2  15       92.09      172.63     62.06 o
   0  -2  15      251.80      182.02     54.75 o
   1  -2  15      501.93      368.59     63.55 o
   2  -2  15     1694.95     1537.07    103.83 o
   3  -2  15     3225.37     3432.47    346.94 o
  -6  -1  15      605.67      608.36     80.86 o
  -5  -1  15      407.49      388.02     55.36 o
  -4  -1  15      363.27      360.59     60.85 o
  -3  -1  15     2200.80     2254.21    123.21 o
  -2  -1  15     3975.09     4241.01    162.93 o
  -1  -1  15     2414.63     2423.36    137.43 o
   0  -1  15     2269.61     2180.32    126.47 o
   1  -1  15     1380.07     1521.19    127.36 o
   2  -1  15     3211.53     2950.56    187.54 o
   3  -1  15     5404.83     6127.97    447.66 o
  -7   0  15     1738.11     1799.05    139.34 o
  -6   0  15     1681.86     1948.23     95.19 o
  -5   0  15      879.44      948.05     78.35 o
  -4   0  15      423.33      343.43     65.30 o
  -3   0  15     1552.53     1670.49    205.00 o
  -2   0  15     3606.37     3617.56    147.53 o
  -1   0  15     2974.80     2796.46    145.08 o
   0   0  15     1465.81     1471.05     97.79 o
   1   0  15      800.45      957.88    108.49 o
   2   0  15     2959.02     2783.72    137.47 o
  -6   1  15     4183.39     4041.62    132.16 o
  -5   1  15     2431.79     2401.82    185.15 o
  -4   1  15      867.92      753.65     76.08 o
  -3   1  15     1449.78     1528.36    217.92 o
  -2   1  15     1465.92     1370.62    142.69 o
  -1   1  15      937.82      900.98    265.24 o
   0   1  15      287.07      410.73     95.13 o
   1   1  15      511.69      583.49     73.40 o
   2   1  15      728.63      512.58    148.29 o
  -6   2  15     4048.71     4372.56    236.70 o
  -5   2  15     2233.96     2404.36    179.96 o
  -4   2  15     1971.92     2069.98    229.71 o
  -3   2  15     1414.34     1100.82    265.52 o
  -2   2  15     1340.31     1437.53    128.14 o
  -1   2  15       88.03       38.91     44.09 o
   0   2  15       14.87       -5.72     53.48 o
   1   2  15       54.88      -36.93    106.32 o
  -6   3  15     1377.05     1337.40    121.43 o
  -5   3  15      564.42      680.74     86.26 o
  -4   3  15      332.35      165.08     77.22 o
  -3   3  15       49.78      100.81     48.49 o
  -2   3  15       59.65       38.71     42.99 o
  -1   3  15       46.63       40.15     39.37 o
  -5   4  15      592.66      560.58     73.84 o
  -4   4  15      354.26      374.55     83.10 o
  -3   4  15     1503.07     1598.72    146.61 o
  -2   4  15     3121.17     3035.72    179.07 o
  -1  -7  16      357.82      295.46     71.07 o
  -3  -6  16      579.15      614.42    100.72 o
  -2  -6  16      667.16      725.22    107.44 o
  -1  -6  16      352.78      332.95     81.70 o
   0  -6  16       28.14       54.84     53.72 o
  -3  -5  16      482.81      349.74     84.50 o
  -2  -5  16      249.52      224.39     81.14 o
  -1  -5  16       97.86      169.55     51.04 o
   0  -5  16      206.76      345.26     83.94 o
   2  -5  16       41.68      -29.66     80.58 o
  -4  -4  16       37.30       50.10     49.60 o
  -3  -4  16      106.02       85.62     76.66 o
  -2  -4  16     1174.59     1173.85    166.75 o
  -1  -4  16     3415.10     3214.70    145.19 o
   0  -4  16     1093.36      884.14    115.27 o
   2  -4  16     1726.71      996.72     82.04 o
  -5  -3  16     1694.93     1713.44    142.13 o
  -4  -3  16      709.24      736.79     87.71 o
  -3  -3  16     1127.85     1110.21    135.98 o
  -2  -3  16     3754.22     3560.92    158.60 o
  -1  -3  16     6479.94     6425.92    221.99 o
   0  -3  16     3172.22     3065.27    170.21 o
   1  -3  16     3285.59     3097.84    315.04 o
  -5  -2  16     1376.53     1354.38    102.03 o
  -4  -2  16      948.27     1002.09    259.37 o
  -3  -2  16     2277.31     2395.99    129.83 o
  -2  -2  16     3283.63     3502.55    157.46 o
  -1  -2  16     2081.41     2063.88    121.71 o
   0  -2  16     1670.51     1762.08    129.09 o
   1  -2  16     1495.05     1358.66    210.96 o
  -5  -1  16       46.86       21.47     47.27 o
  -4  -1  16      130.27      127.33     59.03 o
  -3  -1  16      992.95      887.20     87.29 o
  -2  -1  16      653.35      620.25    107.72 o
  -1  -1  16      350.66      426.88    112.20 o
   0  -1  16       64.00      130.40     57.17 o
   1  -1  16      139.65      277.55    126.47 o
  -5   0  16      608.29      488.00     96.25 o
  -4   0  16       21.03        1.43     48.77 o
  -3   0  16      169.63      156.89     51.58 o
  -2   0  16        6.38      -12.17     40.66 o
  -1   0  16       11.16      -13.62     54.00 o
   0   0  16       10.19       29.66    120.31 o
  -5   1  16       92.13      118.07     73.31 o
  -4   1  16        9.53       26.10     51.12 o
  -3   1  16     1272.33     1177.92    135.42 o
  -2   1  16     1104.29     1243.39    129.82 o
   0   1  16      272.93      217.68    130.94 o
  -4   2  16     2313.23     2442.57    175.71 o
  -3   2  16     4949.15     4976.35    253.49 o
 
